# Supplementary material for: Gene Expression Predicts Histological Severity and Reveals Distinct Molecular Profiles of Nonalcoholic Fatty Liver Disease
Source: Sci Rep. 2019 Aug 29;9:12541. doi: 10.1038/s41598-019-48746-5 (PMC6715650; doi:10.1038/s41598-019-48746-5)
Supplement: Supplementary file 2 — Supplementary file 1 [file 41598_2019_48746_MOESM2_ESM.xlsx]

## Sheet: NAS ordinal regression
gene_symbol

## Sheet: fibrosis ordinal regression
gene_symbol
