# Supplementary material for: Gene Expression Predicts Histological Severity and Reveals Distinct Molecular Profiles of Nonalcoholic Fatty Liver Disease
Source: Sci Rep. 2019 Aug 29;9:12541. doi: 10.1038/s41598-019-48746-5 (PMC6715650; doi:10.1038/s41598-019-48746-5)
Supplement: Supplementary file 3 — Supplementary file 2 [file 41598_2019_48746_MOESM3_ESM.xlsx]

## Sheet: C_1
set_name

## Sheet: C_2
set_name

## Sheet: C_3
set_name

## Sheet: C_4
set_name

## Sheet: C_5
set_name

## Sheet: C_6
set_name

## Sheet: C_7
set_name

## Sheet: C_8
set_name

## Sheet: C_9
set_name

## Sheet: C_10
set_name

[truncated: 8 more sheets: C_11, C_12, C_13, C_14, C_15, C_16, C_17, C_18]
