# Supplementary material for: Gene Expression Predicts Histological Severity and Reveals Distinct Molecular Profiles of Nonalcoholic Fatty Liver Disease
Source: Sci Rep. 2019 Aug 29;9:12541. doi: 10.1038/s41598-019-48746-5 (PMC6715650; doi:10.1038/s41598-019-48746-5)
Supplement: Supplementary file 6 — Supplementary file 5 [file 41598_2019_48746_MOESM6_ESM.xlsx]

## Sheet: NAS GSVA Ord Reg
pathway	range_GSVA_score	coefficient	std_err	z_score	p_value	adj_P	posterior_prob
Intrinsic Pathway for Apoptosis	0.451839	7.44801	1.22673	6.07143	1.26778e-09	2.13114e-06	1
Fc epsilon receptor (FCERI) signaling	0.445167	6.48505	1.13469	5.71528	1.09523e-08	5.51814e-06	0.999999
Regulation of PTEN gene transcription	0.280446	8.21985	1.43859	5.71384	1.10457e-08	5.51814e-06	0.999999
Transcriptional Regulation by TP53	0.1974	10.2508	1.80334	5.68436	1.31306e-08	5.51814e-06	0.999999
Vesicle-mediated transport	0.189	11.7164	2.11042	5.5517	2.82906e-08	9.08998e-06	0.999998
TNFR2 non-canonical NF-kB pathway	0.543725	4.44366	0.81706	5.4386	5.37001e-08	9.08998e-06	0.999997
TCR signaling	0.469977	5.22236	0.961319	5.43249	5.55717e-08	9.08998e-06	0.999997
Membrane Trafficking	0.187742	11.2178	2.07	5.41924	5.98529e-08	9.08998e-06	0.999997
Programmed Cell Death	0.381691	5.95454	1.10467	5.39035	7.03224e-08	9.08998e-06	0.999997
MHC class II antigen presentation	0.39911	6.2224	1.15535	5.38573	7.21502e-08	9.08998e-06	0.999997
Activation of BAD and translocation to mitochondria	0.487927	4.57859	0.851215	5.37888	7.49486e-08	9.08998e-06	0.999997
PIP3 activates AKT signaling	0.205908	10.7924	2.00871	5.3728	7.75231e-08	9.08998e-06	0.999997
Chk1/Chk2(Cds1) mediated inactivation of Cyclin B:Cdk1 complex	0.601023	3.65295	0.680054	5.37156	7.80597e-08	9.08998e-06	0.999997
Signaling by the B Cell Receptor (BCR)	0.446687	5.54404	1.0357	5.35292	8.65475e-08	9.08998e-06	0.999996
Beta-catenin independent WNT signaling	0.361167	6.20046	1.15943	5.34784	8.90125e-08	9.08998e-06	0.999996
Apoptosis	0.381214	5.86936	1.0983	5.34404	9.08959e-08	9.08998e-06	0.999996
Cellular responses to external stimuli	0.295221	7.30447	1.36861	5.33713	9.44268e-08	9.08998e-06	0.999996
CLEC7A (Dectin-1) signaling	0.473985	4.65172	0.872784	5.32975	9.83458e-08	9.08998e-06	0.999996
Activation of BH3-only proteins	0.350932	6.5374	1.22991	5.31536	1.06444e-07	9.08998e-06	0.999996
Cellular responses to stress	0.294454	6.91502	1.30327	5.30591	1.12115e-07	9.08998e-06	0.999995
Adaptive Immune System	0.301022	8.51503	1.60553	5.30357	1.13557e-07	9.08998e-06	0.999995
PTEN Regulation	0.294964	6.2815	1.19294	5.26557	1.39754e-07	1.03927e-05	0.999995
Regulation of actin dynamics for phagocytic cup formation	0.442716	4.91899	0.934744	5.26239	1.42197e-07	1.03927e-05	0.999995
C-type lectin receptors (CLRs)	0.383108	5.40869	1.03051	5.24853	1.53319e-07	1.03971e-05	0.999994
Synthesis of active ubiquitin: roles of E1 and E2 enzymes	0.458834	4.33898	0.826951	5.24696	1.54627e-07	1.03971e-05	0.999994
Downstream TCR signaling	0.492604	4.49564	0.863334	5.2073	1.91603e-07	1.23879e-05	0.999993
ROS, RNS production in phagocytes	0.582824	4.00224	0.772237	5.18266	2.18743e-07	1.27972e-05	0.999992
Activation of caspases through apoptosome-mediated cleavage	0.708368	2.98996	0.5777	5.17563	2.27145e-07	1.27972e-05	0.999992
Cytochrome c-mediated apoptotic response	0.708368	2.98996	0.5777	5.17563	2.27145e-07	1.27972e-05	0.999992
Host Interactions of HIV factors	0.353469	5.4056	1.04464	5.17461	2.28386e-07	1.27972e-05	0.999992
PCP/CE pathway	0.489753	4.17932	0.811368	5.15096	2.59157e-07	1.39903e-05	0.999991
Fcgamma receptor (FCGR) dependent phagocytosis	0.372121	5.59883	1.08803	5.14584	2.66324e-07	1.39903e-05	0.999991
FCERI mediated MAPK activation	0.453768	5.14146	1.00062	5.13825	2.77302e-07	1.41256e-05	0.999991
Mitotic G2-G2/M phases	0.296157	5.91345	1.15981	5.09863	3.42125e-07	1.6915e-05	0.999989
Transcriptional regulation by RUNX2	0.381792	4.98026	0.979656	5.08368	3.70196e-07	1.74455e-05	0.999989
Downstream signaling events of B Cell Receptor (BCR)	0.500534	4.03588	0.794163	5.08193	3.7361e-07	1.74455e-05	0.999988
Cyclin A:Cdk2-associated events at S phase entry	0.483214	3.62987	0.718106	5.05478	4.30877e-07	1.95758e-05	0.999987
Intracellular signaling by second messengers	0.17434	10.4245	2.06445	5.04952	4.42929e-07	1.95938e-05	0.999987
G2/M Transition	0.287701	5.89608	1.16952	5.04144	4.6204e-07	1.99151e-05	0.999986
Immune System	0.267948	8.08933	1.60822	5.02999	4.90494e-07	2.0613e-05	0.999986
Receptor Mediated Mitophagy	0.44836	3.95511	0.787518	5.02225	5.10698e-07	2.09386e-05	0.999985
Signaling by WNT	0.271582	6.7832	1.35307	5.0132	5.3533e-07	2.11805e-05	0.999985
Apoptotic factor-mediated response	0.668119	3.04633	0.607942	5.01089	5.41798e-07	2.11805e-05	0.999985
Activation of anterior HOX genes in hindbrain development during early embryogenesis	0.317421	5.00996	1.00236	4.99816	5.78802e-07	2.16215e-05	0.999984
Activation of HOX genes during differentiation	0.317421	5.00996	1.00236	4.99816	5.78802e-07	2.16215e-05	0.999984
FCERI mediated NF-kB activation	0.494913	3.9001	0.78135	4.99149	5.99141e-07	2.18947e-05	0.999983
IRS activation	-0.786007	-2.80441	0.563901	-4.97324	6.58442e-07	2.3027e-05	0.999982
Neutrophil degranulation	0.409676	5.13819	1.03327	4.97276	6.60051e-07	2.3027e-05	0.999982
HIV Infection	0.280949	5.91017	1.18999	4.96657	6.81461e-07	2.3027e-05	0.999982
G2/M Checkpoints	0.373628	4.29904	0.865765	4.96559	6.8492e-07	2.3027e-05	0.999981
DARPP-32 events	0.392366	4.98719	1.00594	4.95774	7.13179e-07	2.35069e-05	0.999981
Cellular Senescence	0.295124	6.156	1.24286	4.95308	7.3048e-07	2.36142e-05	0.999981
Cyclin E associated events during G1/S transition	0.465962	3.59188	0.727492	4.93735	7.91905e-07	2.51168e-05	0.999979
Cytokine Signaling in Immune system	0.265012	7.39664	1.50168	4.92557	8.41139e-07	2.61843e-05	0.999978
TP53 Regulates Metabolic Genes	0.312652	5.33768	1.08545	4.91748	8.76669e-07	2.67942e-05	0.999978
Protein ubiquitination	0.364042	4.51951	0.920158	4.91167	9.03038e-07	2.71073e-05	0.999977
Signaling by Interleukins	0.246859	7.59122	1.54771	4.9048	9.35218e-07	2.75807e-05	0.999976
RHO GTPases Activate WASPs and WAVEs	0.420514	4.21238	0.860103	4.89753	9.70487e-07	2.81274e-05	0.999976
Innate Immune System	0.323243	6.10473	1.2513	4.87872	1.06774e-06	3.04215e-05	0.999974
Regulation of RUNX3 expression and activity	0.55273	3.0945	0.638375	4.84746	1.25051e-06	3.50351e-05	0.99997
EPH-Ephrin signaling	0.301894	5.55105	1.14671	4.84085	1.29285e-06	3.54578e-05	0.99997
NIK-->noncanonical NF-kB signaling	0.583672	2.99316	0.619435	4.83209	1.3511e-06	3.54578e-05	0.999969
Activation of NF-kappaB in B cells	0.518894	3.43624	0.711461	4.82983	1.36648e-06	3.54578e-05	0.999968
Insulin receptor recycling	0.531579	3.78039	0.782957	4.82836	1.37664e-06	3.54578e-05	0.999968
Mitotic G1-G1/S phases	0.378532	4.15441	0.860764	4.82642	1.39009e-06	3.54578e-05	0.999968
Interleukin-1 family signaling	0.388503	4.40727	0.913211	4.82612	1.39216e-06	3.54578e-05	0.999968
DAP12 interactions	0.44178	4.52158	0.938807	4.8163	1.46244e-06	3.6692e-05	0.999967
Asymmetric localization of PCP proteins	0.502797	3.34939	0.698113	4.79779	1.60429e-06	3.9659e-05	0.999964
Regulation of APC/C activators between G1/S and early anaphase	0.493764	3.39921	0.709337	4.79209	1.65053e-06	3.9666e-05	0.999963
Degradation of GLI2 by the proteasome	0.541127	3.0356	0.633841	4.78921	1.67435e-06	3.9666e-05	0.999963
Clathrin-mediated endocytosis	0.225673	8.01053	1.67338	4.78704	1.69257e-06	3.9666e-05	0.999962
Dectin-1 mediated noncanonical NF-kB signaling	0.572099	2.99045	0.624795	4.78629	1.69896e-06	3.9666e-05	0.999962
WNT5A-dependent internalization of FZD2, FZD5 and ROR2	0.395258	4.09368	0.856801	4.77787	1.77163e-06	4.0796e-05	0.999961
Protein-protein interactions at synapses	-0.231278	-7.66446	1.60659	-4.77064	1.83643e-06	4.17167e-05	0.99996
DAP12 signaling	0.465391	4.28416	0.89902	4.76536	1.88514e-06	4.22523e-05	0.999959
APC/C-mediated degradation of cell cycle proteins	0.481652	3.48179	0.731549	4.75948	1.94093e-06	4.23728e-05	0.999958
Regulation of mitotic cell cycle	0.481652	3.48179	0.731549	4.75948	1.94093e-06	4.23728e-05	0.999958
Transcriptional regulation by RUNX1	0.291513	5.4024	1.13838	4.7457	2.07782e-06	4.36039e-05	0.999956
G1/S Transition	0.365903	3.93053	0.828233	4.74568	2.07805e-06	4.36039e-05	0.999956
GLI3 is processed to GLI3R by the proteasome	0.537436	3.01793	0.63631	4.74286	2.10717e-06	4.36039e-05	0.999955
Cell Cycle Checkpoints	0.275	5.30058	1.11779	4.74201	2.11603e-06	4.36039e-05	0.999955
Post-translational protein modification	0.144499	9.30126	1.9647	4.73419	2.19937e-06	4.36039e-05	0.999954
Activation of APC/C and APC/C:Cdc20 mediated degradation of mitotic proteins	0.517994	3.24692	0.685905	4.73378	2.20379e-06	4.36039e-05	0.999954
The role of GTSE1 in G2/M progression after G2 checkpoint	0.517684	3.18774	0.673602	4.73238	2.21902e-06	4.36039e-05	0.999954
Antigen Presentation: Folding, assembly and peptide loading of class I MHC	0.604239	3.0627	0.64725	4.73187	2.22463e-06	4.36039e-05	0.999954
APC/C:Cdc20 mediated degradation of mitotic proteins	0.524537	3.19885	0.676428	4.72904	2.25582e-06	4.36039e-05	0.999953
COPI-mediated anterograde transport	0.312686	4.90565	1.03753	4.7282	2.26523e-06	4.36039e-05	0.999953
PTK6 Regulates RHO GTPases, RAS GTPase and MAP kinases	0.293308	4.15567	0.879202	4.72664	2.28266e-06	4.36039e-05	0.999953
Cross-presentation of soluble exogenous antigens (endosomes)	0.598771	2.89115	0.612141	4.72301	2.32383e-06	4.38916e-05	0.999952
Cargo recognition for clathrin-mediated endocytosis	0.221701	8.29351	1.75829	4.71679	2.39592e-06	4.46507e-05	0.999951
Golgi-to-ER retrograde transport	0.287666	5.29479	1.12371	4.71186	2.45464e-06	4.46507e-05	0.99995
Regulation of ornithine decarboxylase (ODC)	0.566968	2.85236	0.605747	4.70882	2.49151e-06	4.46507e-05	0.999949
MAPK6/MAPK4 signaling	0.403231	3.90652	0.830076	4.70621	2.5236e-06	4.46507e-05	0.999949
Receptor-type tyrosine-protein phosphatases	-0.41821	-4.4336	0.942316	-4.705	2.53864e-06	4.46507e-05	0.999948
p53-Dependent G1 DNA Damage Response	0.493972	3.2528	0.691599	4.7033	2.55994e-06	4.46507e-05	0.999948
p53-Dependent G1/S DNA damage checkpoint	0.493972	3.2528	0.691599	4.7033	2.55994e-06	4.46507e-05	0.999948
TP53 Regulates Transcription of Cell Death Genes	0.268028	5.91558	1.2581	4.70198	2.57651e-06	4.46507e-05	0.999948
G1/S DNA Damage Checkpoints	0.477641	3.3078	0.704047	4.69827	2.62376e-06	4.50054e-05	0.999947
POLB-Dependent Long Patch Base Excision Repair	0.489931	3.39142	0.722736	4.69247	2.69924e-06	4.58326e-05	0.999946
RAB geranylgeranylation	0.186563	5.73253	1.22244	4.68943	2.73973e-06	4.60549e-05	0.999945
G2/M DNA damage checkpoint	0.299086	4.60648	0.983929	4.68172	2.84481e-06	4.73479e-05	0.999944
SCF(Skp2)-mediated degradation of p27/p21	0.551373	2.85588	0.610755	4.67599	2.92545e-06	4.77973e-05	0.999942
Degradation of GLI1 by the proteasome	0.542869	2.9472	0.630316	4.67576	2.92868e-06	4.77973e-05	0.999942
Cooperation of PDCL (PhLP1) and TRiC/CCT in G-protein beta folding	0.294206	4.65043	0.995111	4.67328	2.96432e-06	4.79137e-05	0.999942
RUNX1 regulates transcription of genes involved in differentiation of HSCs	0.474341	3.21832	0.690982	4.6576	3.19915e-06	5.1198e-05	0.999938
APC:Cdc20 mediated degradation of cell cycle proteins prior to satisfation of the cell cycle checkpoint	0.509464	3.16368	0.679547	4.65558	3.2307e-06	5.1198e-05	0.999938
Antigen processing-Cross presentation	0.568123	3.10872	0.667997	4.65379	3.25889e-06	5.1198e-05	0.999937
Cdc20:Phospho-APC/C mediated degradation of Cyclin A	0.507995	3.1376	0.67499	4.64837	3.34565e-06	5.20744e-05	0.999936
Transferrin endocytosis and recycling	0.433595	4.00971	0.863563	4.64322	3.43025e-06	5.29014e-05	0.999935
ER-Phagosome pathway	0.560223	3.0268	0.652291	4.64026	3.47964e-06	5.31752e-05	0.999934
FBXL7 down-regulates AURKA during mitotic entry and in early mitosis	0.576857	2.76478	0.596227	4.63713	3.53285e-06	5.3502e-05	0.999933
RHO GTPase Effectors	0.258664	5.59758	1.20767	4.63501	3.56921e-06	5.35701e-05	0.999933
Budding and maturation of HIV virion	0.392853	3.79547	0.82054	4.62558	3.73543e-06	5.55687e-05	0.99993
EPH-ephrin mediated repulsion of cells	0.366043	4.89767	1.05994	4.62072	3.82403e-06	5.63877e-05	0.999929
Class I MHC mediated antigen processing & presentation	0.229843	7.1746	1.55813	4.60461	4.13232e-06	5.94533e-05	0.999925
Protein folding	0.242254	5.39422	1.17159	4.6042	4.14059e-06	5.94533e-05	0.999925
SMAC binds to IAPs	0.778514	2.43491	0.529411	4.59927	4.23973e-06	5.94533e-05	0.999923
SMAC-mediated apoptotic response	0.778514	2.43491	0.529411	4.59927	4.23973e-06	5.94533e-05	0.999923
SMAC-mediated dissociation of IAP:caspase complexes	0.778514	2.43491	0.529411	4.59927	4.23973e-06	5.94533e-05	0.999923
TLR3-mediated TICAM1-dependent programmed cell death	0.599514	2.59573	0.564405	4.59905	4.24414e-06	5.94533e-05	0.999923
Macroautophagy	0.31078	5.35332	1.16446	4.59726	4.28084e-06	5.94718e-05	0.999923
Transcriptional regulation by RUNX3	0.258543	5.00907	1.09089	4.59172	4.3961e-06	6.05725e-05	0.999921
Chaperonin-mediated protein folding	0.232597	5.61285	1.22351	4.58749	4.48616e-06	6.13109e-05	0.99992
Regulation of mRNA stability by proteins that bind AU-rich elements	0.385227	3.63386	0.792891	4.58306	4.58229e-06	6.21196e-05	0.999918
Separation of Sister Chromatids	0.268881	5.26599	1.15042	4.57743	4.70726e-06	6.33033e-05	0.999917
HSF1 activation	0.454948	2.78833	0.610379	4.5682	4.91919e-06	6.44949e-05	0.999914
APC/C:Cdc20 mediated degradation of Securin	0.506041	3.04102	0.665707	4.56811	4.92144e-06	6.44949e-05	0.999914
Sema3A PAK dependent Axon repulsion	0.365051	4.11038	0.900051	4.56682	4.95172e-06	6.44949e-05	0.999913
Lysosome Vesicle Biogenesis	0.291578	4.72815	1.03538	4.56657	4.95771e-06	6.44949e-05	0.999913
Senescence-Associated Secretory Phenotype (SASP)	0.429882	3.52462	0.772367	4.5634	5.03313e-06	6.44949e-05	0.999912
TCF dependent signaling in response to WNT	0.273505	5.15274	1.12922	4.56308	5.04085e-06	6.44949e-05	0.999912
Mitotic Anaphase	0.252724	5.45718	1.1962	4.5621	5.06444e-06	6.44949e-05	0.999912
Autodegradation of Cdh1 by Cdh1:APC/C	0.499202	3.05668	0.670385	4.55959	5.12547e-06	6.47814e-05	0.999911
Stabilization of p53	0.513443	2.97154	0.65234	4.55519	5.23375e-06	6.50329e-05	0.999909
Gene and protein expression by JAK-STAT signaling after Interleukin-12 stimulation	0.30856	3.77323	0.828441	4.55461	5.24831e-06	6.50329e-05	0.999909
Transport to the Golgi and subsequent modification	0.243351	5.37905	1.18115	4.55408	5.26143e-06	6.50329e-05	0.999909
Golgi Cisternae Pericentriolar Stack Reorganization	0.462225	3.124	0.68692	4.54784	5.41986e-06	6.62137e-05	0.999907
VEGFA-VEGFR2 Pathway	0.193562	6.87394	1.51168	4.54723	5.43575e-06	6.62137e-05	0.999907
Hedgehog 'on' state	0.414081	4.15584	0.915193	4.54095	5.60017e-06	6.7285e-05	0.999904
ER to Golgi Anterograde Transport	0.269633	4.89114	1.07715	4.54081	5.60375e-06	6.7285e-05	0.999904
Mitotic Metaphase and Anaphase	0.250766	5.42582	1.19607	4.53639	5.72241e-06	6.82225e-05	0.999903
UCH proteinases	0.410426	3.48776	0.770731	4.52527	6.03198e-06	7.14067e-05	0.999899
Removal of licensing factors from origins	0.424421	3.11717	0.689289	4.5223	6.11718e-06	7.17595e-05	0.999898
Regulation of DNA replication	0.426339	3.11536	0.689047	4.52126	6.14715e-06	7.17595e-05	0.999897
TICAM1, RIP1-mediated IKK complex recruitment	0.34758	3.54882	0.785544	4.51766	6.25259e-06	7.24869e-05	0.999896
Orc1 removal from chromatin	0.437281	3.08086	0.683032	4.51056	6.46568e-06	7.3682e-05	0.999893
Switching of origins to a post-replicative state	0.437281	3.08086	0.683032	4.51056	6.46568e-06	7.3682e-05	0.999893
Prostacyclin signalling through prostacyclin receptor	0.408445	3.53445	0.783717	4.50986	6.48717e-06	7.3682e-05	0.999893
S Phase	0.311325	3.94169	0.874465	4.50754	6.55823e-06	7.39892e-05	0.999892
Regulation of RAS by GAPs	0.471978	3.19264	0.709331	4.50092	6.766e-06	7.58243e-05	0.999889
Assembly of the pre-replicative complex	0.454606	2.95915	0.658268	4.49536	6.94531e-06	7.66193e-05	0.999887
Hedgehog ligand biogenesis	0.492618	2.91589	0.648679	4.49513	6.95275e-06	7.66193e-05	0.999887
Regulation of Apoptosis	0.525903	2.7162	0.604341	4.49449	6.97368e-06	7.66193e-05	0.999887
APC/C:Cdh1 mediated degradation of Cdc20 and other APC/C:Cdh1 targeted proteins in late mitosis/early G1	0.46552	3.146	0.700503	4.49106	7.08694e-06	7.73581e-05	0.999885
CDK-mediated phosphorylation and removal of Cdc6	0.55165	2.59748	0.58021	4.47679	7.57725e-06	8.21765e-05	0.999879
AUF1 (hnRNP D0) binds and destabilizes mRNA	0.496822	2.71153	0.609952	4.44548	8.76977e-06	9.44999e-05	0.999864
SCF-beta-TrCP mediated degradation of Emi1	0.516782	2.66035	0.598785	4.4429	8.87529e-06	9.50278e-05	0.999863
Regulation of RUNX2 expression and activity	0.447586	3.01727	0.680424	4.43441	9.23267e-06	9.78156e-05	0.999859
Chondroitin sulfate biosynthesis	0.408977	3.00069	0.676753	4.43395	9.25204e-06	9.78156e-05	0.999859
Oxygen-dependent proline hydroxylation of Hypoxia-inducible Factor Alpha	0.455338	2.9501	0.666151	4.42857	9.48587e-06	9.90306e-05	0.999856
Degradation of beta-catenin by the destruction complex	0.390308	3.42237	0.772925	4.42782	9.5191e-06	9.90306e-05	0.999855
Autodegradation of the E3 ubiquitin ligase COP1	0.531074	2.66129	0.601121	4.42721	9.54613e-06	9.90306e-05	0.999855
Signaling by VEGF	0.18963	6.68868	1.51125	4.42593	9.60261e-06	9.90306e-05	0.999854
Regulation of activated PAK-2p34 by proteasome mediated degradation	0.552073	2.52992	0.572153	4.42175	9.79052e-06	9.91454e-05	0.999852
Ubiquitin-dependent degradation of Cyclin D	0.555736	2.52202	0.570367	4.42175	9.79068e-06	9.91454e-05	0.999852
Ubiquitin-dependent degradation of Cyclin D1	0.555736	2.52202	0.570367	4.42175	9.79068e-06	9.91454e-05	0.999852
Signaling by Hedgehog	0.245244	5.69952	1.29024	4.41741	9.98888e-06	0.000100459	0.99985
Oxidative Stress Induced Senescence	0.29772	4.32107	0.978433	4.41631	1.00399e-05	0.000100459	0.999849
CDT1 association with the CDC6:ORC:origin complex	0.466111	2.86316	0.650877	4.39892	1.08791e-05	0.000108212	0.99984
Signalling to ERKs	0.239304	4.62548	1.05341	4.39096	1.12852e-05	0.00011159	0.999835
Hh mutants that don't undergo autocatalytic processing are degraded by ERAD	0.528303	2.57506	0.589937	4.36498	1.27136e-05	0.00012498	0.999819
Recycling pathway of L1	0.328706	4.40959	1.01053	4.36364	1.27916e-05	0.000125016	0.999818
Presynaptic nicotinic acetylcholine receptors	-0.525655	-2.55729	0.587503	-4.35281	1.34403e-05	0.000130596	0.999811
Hh mutants abrogate ligand secretion	0.521847	2.60727	0.599906	4.34614	1.38555e-05	0.000130829	0.999806
p53-Independent DNA Damage Response	0.517889	2.6127	0.601298	4.3451	1.39215e-05	0.000130829	0.999805
p53-Independent G1/S DNA damage checkpoint	0.517889	2.6127	0.601298	4.3451	1.39215e-05	0.000130829	0.999805
Ubiquitin Mediated Degradation of Phosphorylated Cdc25A	0.517889	2.6127	0.601298	4.3451	1.39215e-05	0.000130829	0.999805
Deregulated CDK5 triggers multiple neurodegenerative pathways in Alzheimer's disease models	0.322744	3.97627	0.915149	4.34494	1.39312e-05	0.000130829	0.999805
Neurodegenerative Diseases	0.322744	3.97627	0.915149	4.34494	1.39312e-05	0.000130829	0.999805
Cytosolic tRNA aminoacylation	0.370507	2.68182	0.618889	4.33328	1.46902e-05	0.000137191	0.999797
Vif-mediated degradation of APOBEC3G	0.525511	2.56845	0.593168	4.33005	1.49073e-05	0.000137839	0.999795
Pregnenolone biosynthesis	0.455439	3.17808	0.73407	4.3294	1.49517e-05	0.000137839	0.999794
Toll Like Receptor 3 (TLR3) Cascade	0.250796	5.63534	1.30188	4.32861	1.50056e-05	0.000137839	0.999794
Degradation of DVL	0.500224	2.76047	0.639503	4.31658	1.58463e-05	0.00014417	0.999785
DNA Replication Pre-Initiation	0.3809	3.08136	0.714086	4.31511	1.59522e-05	0.00014417	0.999784
M/G1 Transition	0.3809	3.08136	0.714086	4.31511	1.59522e-05	0.00014417	0.999784
Defective CFTR causes cystic fibrosis	0.520256	2.59943	0.602607	4.31364	1.60586e-05	0.000144355	0.999782
COPI-dependent Golgi-to-ER retrograde traffic	0.275464	4.64078	1.07842	4.3033	1.68273e-05	0.000149791	0.999774
Cyclin D associated events in G1	0.326789	4.12166	0.958562	4.29984	1.70922e-05	0.000149791	0.999772
G1 Phase	0.326789	4.12166	0.958562	4.29984	1.70922e-05	0.000149791	0.999772
MyD88-independent TLR4 cascade	0.242538	5.72661	1.33223	4.29852	1.71941e-05	0.000149791	0.999771
TRIF(TICAM1)-mediated TLR4 signaling	0.242538	5.72661	1.33223	4.29852	1.71941e-05	0.000149791	0.999771
Cell Cycle, Mitotic	0.20399	5.44413	1.26653	4.29847	1.71979e-05	0.000149791	0.999771
Metabolism of ingested SeMet, Sec, MeSec into H2Se	-0.717363	-2.19542	0.511293	-4.29385	1.756e-05	0.000152157	0.999767
TNF signaling	0.250214	5.09895	1.18859	4.28991	1.78747e-05	0.000153816	0.999763
Vpu mediated degradation of CD4	0.525479	2.48171	0.5786	4.28917	1.79346e-05	0.000153816	0.999763
Synthesis of DNA	0.355764	3.24985	0.759592	4.27842	1.88224e-05	0.000160611	0.999754
DNA Replication	0.342803	3.27261	0.767263	4.2653	1.99633e-05	0.000168826	0.999742
Chemokine receptors bind chemokines	0.479187	3.29041	0.771483	4.26505	1.99859e-05	0.000168826	0.999742
Intra-Golgi and retrograde Golgi-to-ER traffic	0.175082	5.95422	1.39782	4.25965	2.04743e-05	0.000172087	0.999737
TRAF6 mediated IRF7 activation in TLR7/8 or 9 signaling	0.462692	3.14974	0.740335	4.25448	2.09537e-05	0.000175239	0.999732
Degradation of AXIN	0.504087	2.65663	0.624819	4.25183	2.12032e-05	0.000176448	0.99973
Neurexins and neuroligins	-0.228398	-5.8364	1.37359	-4.249	2.14729e-05	0.000177813	0.999727
Highly sodium permeable acetylcholine nicotinic receptors	-0.530255	-2.33763	0.550494	-4.24643	2.17207e-05	0.000178983	0.999725
G0 and Early G1	0.302428	3.28105	0.773453	4.24208	2.21453e-05	0.000181289	0.99972
Cooperation of Prefoldin and TriC/CCT in actin and tubulin folding	0.392535	2.95494	0.696813	4.24065	2.22878e-05	0.000181289	0.999719
RHO GTPases activate PKNs	0.366115	3.11946	0.735674	4.24028	2.23241e-05	0.000181289	0.999719
Transcription of E2F targets under negative control by DREAM complex	0.248916	3.49508	0.824483	4.23912	2.24396e-05	0.000181351	0.999718
Interleukin-17 signaling	0.210036	6.17866	1.45943	4.2336	2.2998e-05	0.000184974	0.999712
Formyl peptide receptors bind formyl peptides and many other ligands	0.553542	2.57459	0.609636	4.22316	2.40897e-05	0.000192833	0.999701
Cellular response to hypoxia	0.382555	3.12001	0.74005	4.21595	2.48729e-05	0.000197223	0.999694
Regulation of Hypoxia-inducible Factor (HIF) by oxygen	0.382555	3.12001	0.74005	4.21595	2.48729e-05	0.000197223	0.999694
Neuronal System	-0.129965	-8.58165	2.03611	-4.21473	2.50076e-05	0.00019736	0.999693
Metabolism of proteins	0.171262	5.98537	1.42209	4.20886	2.56661e-05	0.000201611	0.999686
COPII (Coat Protein 2) Mediated Vesicle Transport	0.264978	3.68953	0.877637	4.20394	2.62312e-05	0.000205091	0.999681
COPI-independent Golgi-to-ER retrograde traffic	0.284177	3.78793	0.90196	4.19967	2.6731e-05	0.000207598	0.999676
Transport and synthesis of PAPS	0.394186	2.56596	0.611076	4.19909	2.67987e-05	0.000207598	0.999676
RNA Polymerase I Transcription	0.255505	3.75077	0.893492	4.19787	2.69432e-05	0.000207759	0.999674
PRC2 methylates histones and DNA	0.46382	2.67669	0.63805	4.19511	2.72745e-05	0.000209354	0.999671
M Phase	0.193736	5.4428	1.30307	4.17691	2.95492e-05	0.000225783	0.99965
TP53 Regulates Transcription of Genes Involved in G2 Cell Cycle Arrest	0.293428	3.90247	0.934952	4.17398	2.99321e-05	0.000227674	0.999646
RNA Polymerase I Promoter Clearance	0.2564	3.68737	0.883821	4.17208	3.01826e-05	0.000228545	0.999644
E3 ubiquitin ligases ubiquitinate target proteins	0.328713	3.42534	0.821609	4.16906	3.05854e-05	0.000230556	0.99964
HSP90 chaperone cycle for steroid hormone receptors (SHR)	0.28264	3.7661	0.906044	4.15664	3.2296e-05	0.000242364	0.999625
Prefoldin mediated transfer of substrate to CCT/TriC	0.412901	2.70076	0.649981	4.15514	3.25086e-05	0.000242875	0.999623
Cell Cycle	0.181356	5.62051	1.3535	4.15256	3.28775e-05	0.000243652	0.999619
FCGR activation	0.639401	2.33108	0.561383	4.15239	3.29024e-05	0.000243652	0.999619
RAF/MAP kinase cascade	0.206972	6.8756	1.65772	4.14764	3.35922e-05	0.000247608	0.999613
RHO GTPases Activate Formins	0.170453	5.81003	1.40112	4.14669	3.37313e-05	0.000247608	0.999612
FBXW7 Mutants and NOTCH1 in Cancer	0.374219	2.32081	0.560169	4.14304	3.42726e-05	0.000249404	0.999607
Loss of Function of FBXW7 in Cancer and NOTCH1 Signaling	0.374219	2.32081	0.560169	4.14304	3.42726e-05	0.000249404	0.999607
Activation of E2F1 target genes at G1/S	0.301642	3.12687	0.756919	4.13105	3.61113e-05	0.000260529	0.99959
G1/S-Specific Transcription	0.301642	3.12687	0.756919	4.13105	3.61113e-05	0.000260529	0.99959
MAPK family signaling cascades	0.179279	7.63656	1.84912	4.12983	3.63036e-05	0.000260796	0.999589
ADP signalling through P2Y purinoceptor 12	0.391019	3.15637	0.764789	4.12712	3.6734e-05	0.000262766	0.999585
RNA Polymerase I Chain Elongation	0.330748	3.06169	0.742858	4.1215	3.76406e-05	0.00026811	0.999577
MAP kinase activation in TLR cascade	0.216887	5.59874	1.36176	4.11138	3.93297e-05	0.000278959	0.999562
NGF signalling via TRKA from the plasma membrane	0.152524	6.45757	1.57106	4.11032	3.95117e-05	0.000279072	0.999561
DNA Damage/Telomere Stress Induced Senescence	0.39061	3.13833	0.764041	4.10754	3.99894e-05	0.000281265	0.999556
Deubiquitination	0.225468	4.97182	1.21302	4.09871	4.15456e-05	0.000290992	0.999543
Nef-mediates down modulation of cell surface receptors by recruiting them to clathrin adapters	0.400787	3.55961	0.868803	4.09714	4.18285e-05	0.000291758	0.999541
mTORC1-mediated signalling	0.318268	3.28555	0.802223	4.09556	4.21144e-05	0.000292538	0.999538
RMTs methylate histone arginines	0.336269	3.28518	0.803179	4.09022	4.30962e-05	0.000298126	0.99953
Asparagine N-linked glycosylation	0.240986	4.42451	1.08288	4.08588	4.391e-05	0.000302511	0.999523
Amine-derived hormones	-0.46757	-2.87854	0.70512	-4.08234	4.45836e-05	0.000305898	0.999517
Hedgehog 'off' state	0.251855	4.13666	1.01506	4.0753	4.59542e-05	0.00031402	0.999506
Regulation of signaling by NODAL	-0.45577	-3.05029	0.749823	-4.06801	4.74157e-05	0.000322695	0.999493
Activation of the phototransduction cascade	-0.331015	-2.97177	0.730722	-4.0669	4.76432e-05	0.000322937	0.999491
Beta defensins	0.677703	2.15376	0.530326	4.06119	4.88228e-05	0.000329603	0.999482
Iron uptake and transport	0.3447	3.76037	0.92645	4.0589	4.93042e-05	0.000331521	0.999478
Cyclin A/B1/B2 associated events during G2/M transition	0.329047	3.72588	0.918165	4.05796	4.95027e-05	0.00033153	0.999476
Ub-specific processing proteases	0.279311	4.13177	1.01895	4.05491	5.01534e-05	0.000334555	0.999471
TNF receptor superfamily (TNFSF) members mediating non-canonical NF-kB pathway	0.395133	3.18958	0.788276	4.04627	5.20391e-05	0.000345201	0.999455
Inactivation of CDC42 and RAC1	0.329368	2.87921	0.711666	4.04573	5.21601e-05	0.000345201	0.999454
ERCC6 (CSB) and EHMT2 (G9a) positively regulate rRNA expression	0.380807	2.69572	0.667518	4.03843	5.38112e-05	0.000354411	0.999441
Developmental Biology	0.134858	7.1383	1.7679	4.03772	5.39733e-05	0.000354411	0.999439
NOD1/2 Signaling Pathway	0.168297	4.58255	1.13588	4.03437	5.47479e-05	0.000358098	0.999433
Translesion Synthesis by POLH	0.355777	3.09309	0.767077	4.0323	5.52333e-05	0.000359873	0.999429
Sodium-coupled sulphate, di- and tri-carboxylate transporters	-0.488081	-2.22268	0.55135	-4.03134	5.54608e-05	0.00035996	0.999427
Sperm:Oocyte Membrane Binding	-0.646393	-2.22629	0.553241	-4.02409	5.71962e-05	0.000369796	0.999413
Nucleotide-binding domain, leucine rich repeat containing receptor (NLR) signaling pathways	0.201682	4.48326	1.11669	4.01478	5.95004e-05	0.000382912	0.999395
G beta:gamma signalling through PLC beta	0.3881	3.14572	0.783849	4.01317	5.99082e-05	0.000382912	0.999392
Presynaptic function of Kainate receptors	0.3881	3.14572	0.783849	4.01317	5.99082e-05	0.000382912	0.999392
Mitophagy	0.374478	3.08479	0.769604	4.00828	6.11628e-05	0.00038945	0.999382
Endosomal Sorting Complex Required For Transport (ESCRT)	0.342262	3.47872	0.868288	4.00642	6.16463e-05	0.000391047	0.999378
Death Receptor Signalling	0.231565	4.82269	1.20403	4.00546	6.18956e-05	0.000391153	0.999376
MAPK1/MAPK3 signaling	0.195168	6.70434	1.67649	3.99904	6.36004e-05	0.000400421	0.999363
Deposition of new CENPA-containing nucleosomes at the centromere	0.342785	2.92577	0.73403	3.9859	6.72247e-05	0.000420092	0.999335
Nucleosome assembly	0.342785	2.92577	0.73403	3.9859	6.72247e-05	0.000420092	0.999335
Activated TLR4 signalling	0.224011	5.16502	1.30257	3.96524	7.33207e-05	0.000456489	0.999288
RAB GEFs exchange GTP for GDP on RABs	0.143121	6.56057	1.65737	3.95842	7.54464e-05	0.00046799	0.999272
Metabolism of polyamines	0.358254	2.91134	0.735715	3.95715	7.58486e-05	0.000468756	0.999269
WNT5A-dependent internalization of FZD4	0.333899	3.93579	0.996611	3.94918	7.84199e-05	0.000482872	0.999249
Synthesis of Prostaglandins (PG) and Thromboxanes (TX)	0.35546	2.8749	0.728588	3.94586	7.95149e-05	0.000487827	0.999241
ABC-family proteins mediated transport	0.340993	3.39009	0.859422	3.94461	7.99288e-05	0.000488583	0.999238
Epigenetic regulation of gene expression	0.178529	4.60722	1.16893	3.94139	8.10105e-05	0.000493401	0.99923
CD28 co-stimulation	0.260964	4.398	1.11619	3.94021	8.14116e-05	0.000494053	0.999227
Semaphorin interactions	0.254842	4.0354	1.02449	3.93893	8.18445e-05	0.000494894	0.999224
Regulation of PTEN stability and activity	0.35469	3.03224	0.770594	3.93494	8.32178e-05	0.000501395	0.999214
Interleukin-1 processing	0.604522	2.09191	0.531767	3.93389	8.35832e-05	0.000501798	0.999211
Glutathione synthesis and recycling	0.347813	2.88476	0.734049	3.92993	8.49693e-05	0.000508304	0.999201
Positive epigenetic regulation of rRNA expression	0.249947	3.30563	0.842436	3.9239	8.71282e-05	0.000517616	0.999185
Metalloprotease DUBs	0.353644	2.86035	0.729003	3.92364	8.72198e-05	0.000517616	0.999184
RHO GTPases Activate Rhotekin and Rhophilins	0.368001	2.51825	0.641917	3.92301	8.74497e-05	0.000517616	0.999183
Interleukin-20 family signaling	0.189071	6.60612	1.68873	3.91189	9.1575e-05	0.000540132	0.999153
G beta:gamma signalling through PI3Kgamma	0.322257	4.25742	1.08888	3.90992	9.23286e-05	0.000540394	0.999147
Acetylcholine binding and downstream events	-0.423807	-2.49139	0.637443	-3.90841	9.29054e-05	0.000540394	0.999143
Activation of Nicotinic Acetylcholine Receptors	-0.423807	-2.49139	0.637443	-3.90841	9.29054e-05	0.000540394	0.999143
Postsynaptic nicotinic acetylcholine receptors	-0.423807	-2.49139	0.637443	-3.90841	9.29054e-05	0.000540394	0.999143
Formation of Senescence-Associated Heterochromatin Foci (SAHF)	0.407666	3.07059	0.789582	3.88888	0.000100708	0.000583762	0.999088
Regulated proteolysis of p75NTR	0.429878	3.05277	0.785396	3.88692	0.000101523	0.00058646	0.999082
The role of Nef in HIV-1 replication and disease pathogenesis	0.396277	3.22076	0.830326	3.87891	0.000104926	0.000600131	0.999058
Regulated Necrosis	0.280313	3.27752	0.844978	3.87883	0.00010496	0.000600131	0.999058
RIPK1-mediated regulated necrosis	0.280313	3.27752	0.844978	3.87883	0.00010496	0.000600131	0.999058
Ca2+ activated K+ channels	-0.205123	-2.65581	0.686192	-3.87036	0.000108674	0.000619259	0.999032
MyD88 dependent cascade initiated on endosome	0.211541	5.39628	1.39536	3.86729	0.000110052	0.000622888	0.999022
Toll Like Receptor 7/8 (TLR7/8) Cascade	0.211541	5.39628	1.39536	3.86729	0.000110052	0.000622888	0.999022
Gap junction degradation	0.451939	2.76085	0.714777	3.86253	0.000112218	0.000633017	0.999007
Ephrin signaling	0.300489	3.45651	0.896421	3.8559	0.000115304	0.000648248	0.998986
Reversible hydration of carbon dioxide	-0.343414	-2.92994	0.760513	-3.85258	0.00011688	0.000654917	0.998975
Rab regulation of trafficking	0.132449	7.04205	1.82846	3.85136	0.000117464	0.000656001	0.998971
Costimulation by the CD28 family	0.34511	4.02771	1.04649	3.84878	0.000118708	0.000659782	0.998962
Axonal growth inhibition (RHOA activation)	0.302957	2.7268	0.708566	3.84833	0.000118926	0.000659782	0.998961
RHO GTPases activate KTN1	0.328353	3.09171	0.804553	3.84276	0.000121658	0.000670583	0.998942
ABC transporter disorders	0.401642	2.63079	0.684902	3.84112	0.000122476	0.000670583	0.998937
G2/M DNA replication checkpoint	0.548326	2.07845	0.541168	3.84067	0.000122697	0.000670583	0.998935
DNA methylation	0.49262	2.11913	0.551799	3.84041	0.00012283	0.000670583	0.998934
Processing of DNA double-strand break ends	0.194622	3.89345	1.01396	3.83986	0.000123106	0.000670583	0.998933
Regulation of signaling by CBL	0.359676	3.62102	0.943086	3.83954	0.000123266	0.000670583	0.998931
Synthesis of 15-eicosatetraenoic acid derivatives	0.531254	2.25618	0.58849	3.83385	0.000126153	0.000684073	0.998912
Folding of actin by CCT/TriC	0.446416	1.91503	0.500156	3.82887	0.000128731	0.000695812	0.998895
TP53 Regulates Transcription of Cell Cycle Genes	0.242472	4.18209	1.09382	3.8234	0.000131625	0.000709172	0.998875
Nuclear Receptor transcription pathway	-0.235135	-4.05118	1.06038	-3.82049	0.000133186	0.00071529	0.998865
EPHB-mediated forward signaling	0.249013	3.62586	0.949375	3.8192	0.000133883	0.000716743	0.99886
Role of LAT2/NTAL/LAB on calcium mobilization	0.333883	3.5092	0.919696	3.81561	0.000135846	0.000724942	0.998847
Uptake and function of diphtheria toxin	0.382707	2.04242	0.536606	3.80618	0.000141129	0.000750755	0.998812
Hemostasis	0.187412	5.86689	1.54261	3.80322	0.000142828	0.000757393	0.998801
CD28 dependent Vav1 pathway	0.45438	2.5543	0.67191	3.80155	0.000143795	0.000757417	0.998795
Interconversion of nucleotide di- and triphosphates	0.214629	3.62861	0.95451	3.80155	0.000143796	0.000757417	0.998795
Neddylation	0.20365	4.70031	1.23664	3.80088	0.000144184	0.000757417	0.998792
Interleukin-12 family signaling	0.20918	3.47554	0.915341	3.79699	0.000146462	0.000766989	0.998777
Glucagon-like Peptide-1 (GLP1) regulates insulin secretion	0.185662	4.61859	1.21695	3.79522	0.000147514	0.000770097	0.998771
Triglyceride catabolism	0.33646	3.41627	0.900979	3.79173	0.000149603	0.000778583	0.998757
Removal of the Flap Intermediate from the C-strand	0.323788	2.48416	0.65538	3.79041	0.000150401	0.000780322	0.998752
Early Phase of HIV Life Cycle	0.366963	2.97158	0.786433	3.77856	0.00015774	0.000815881	0.998705
Interleukin-10 signaling	0.423307	2.53085	0.670676	3.77359	0.000160917	0.000829759	0.998684
Condensation of Prophase Chromosomes	0.431156	2.21195	0.58662	3.77067	0.000162807	0.00083694	0.998672
Synthesis of Dolichyl-phosphate	0.498832	1.97661	0.524578	3.768	0.000164559	0.000843364	0.998661
TRAF6 mediated induction of NFkB and MAP kinases upon TLR7/8 or 9 activation	0.203677	5.1494	1.36693	3.76713	0.000165132	0.000843731	0.998657
Regulation of necroptotic cell death	0.302569	3.09028	0.820987	3.7641	0.000167148	0.000851442	0.998645
Signaling by Rho GTPases	0.165848	5.73373	1.52436	3.76139	0.000168973	0.000858135	0.998633
Platelet activation, signaling and aggregation	0.218577	4.92721	1.31066	3.75934	0.00017036	0.000862578	0.998624
Nef Mediated CD8 Down-regulation	0.50036	2.53207	0.673824	3.75776	0.000171441	0.000865443	0.998617
Signal Transduction	0.106168	10.3094	2.74685	3.75317	0.000174613	0.000877735	0.998598
Thyroxine biosynthesis	-0.46958	-2.37392	0.632586	-3.75273	0.00017492	0.000877735	0.998596
Transcription of E2F targets under negative control by p107 (RBL1) and p130 (RBL2) in complex with HDAC1	0.205008	3.09603	0.82591	3.74862	0.000177807	0.000889566	0.998578
DNA Double Strand Break Response	0.199584	4.21635	1.12542	3.74646	0.00017935	0.000891976	0.998568
Recruitment and ATM-mediated phosphorylation of repair and signaling proteins at DNA double strand breaks	0.199584	4.21635	1.12542	3.74646	0.00017935	0.000891976	0.998568
Formation of tubulin folding intermediates by CCT/TriC	0.3159	2.57053	0.686763	3.74296	0.000181866	0.000901818	0.998552
Axon guidance	0.184043	4.84037	1.29583	3.73533	0.000187466	0.000926856	0.998517
RNA Polymerase I Promoter Opening	0.465601	2.02617	0.543149	3.7304	0.000191173	0.000942411	0.998495
tRNA Aminoacylation	0.257654	2.78861	0.748498	3.72561	0.00019484	0.000956701	0.998472
Toll Like Receptor 9 (TLR9) Cascade	0.187941	5.51698	1.48102	3.72514	0.00019521	0.000956701	0.99847
Nucleotide salvage	0.251667	3.49359	0.939658	3.71794	0.000200854	0.000981233	0.998435
G2 Phase	0.542196	1.63236	0.439128	3.71727	0.000201383	0.000981233	0.998432
PI-3K cascade:FGFR3	-0.260336	-2.9897	0.804526	-3.71611	0.000202317	0.000982931	0.998427
Toll Like Receptor 4 (TLR4) Cascade	0.210785	4.96887	1.33868	3.71175	0.000205828	0.000997111	0.998405
Nef mediated downregulation of MHC class I complex cell surface expression	0.358053	2.68541	0.723913	3.70957	0.00020761	0.00100285	0.998394
Condensation of Prometaphase Chromosomes	0.430885	2.14024	0.577543	3.70576	0.000210757	0.00101514	0.998375
LDL clearance	0.295397	3.08931	0.834967	3.69991	0.000215672	0.00103584	0.998346
Inactivation of APC/C via direct inhibition of the APC/C complex	0.328107	3.22205	0.872127	3.69448	0.00022034	0.00105225	0.998318
Inhibition of the proteolytic activity of APC/C required for the onset of anaphase by mitotic spindle checkpoint components	0.328107	3.22205	0.872127	3.69448	0.00022034	0.00105225	0.998318
Chondroitin sulfate/dermatan sulfate metabolism	0.226712	3.508	0.950116	3.69218	0.000222336	0.00105877	0.998306
G-protein beta:gamma signalling	0.325265	3.84221	1.04369	3.68137	0.000231986	0.00110161	0.998249
Disease	0.122769	6.75979	1.83822	3.67736	0.000235658	0.00111589	0.998227
NoRC negatively regulates rRNA expression	0.250569	3.11216	0.847001	3.67433	0.000238473	0.00112412	0.998211
Highly calcium permeable nicotinic acetylcholine receptors	-0.444856	-1.88551	0.513197	-3.67405	0.000238734	0.00112412	0.998209
RUNX1 regulates genes involved in megakaryocyte differentiation and platelet function	0.241071	3.35259	0.912789	3.67291	0.000239804	0.00112601	0.998203
Signaling by Leptin	-0.403967	-2.61877	0.714257	-3.66643	0.000245961	0.00114873	0.998167
DNA Repair	0.113797	6.28485	1.71419	3.66638	0.000246011	0.00114873	0.998167
Chromosome Maintenance	0.26382	3.06099	0.836173	3.66072	0.000251507	0.00117115	0.998135
Histidine catabolism	-0.503096	-2.10933	0.577285	-3.65388	0.00025831	0.0011995	0.998096
Downstream signal transduction	0.230727	3.98326	1.09043	3.65291	0.000259281	0.00120069	0.99809
Clathrin derived vesicle budding	0.154257	4.79601	1.31368	3.65082	0.000261401	0.0012034	0.998078
trans-Golgi Network Vesicle Budding	0.154257	4.79601	1.31368	3.65082	0.000261401	0.0012034	0.998078
Meiotic recombination	0.315232	2.63122	0.720838	3.65022	0.000262013	0.0012034	0.998074
activated TAK1 mediates p38 MAPK activation	0.207234	3.72969	1.0242	3.64155	0.000271001	0.00124129	0.998023
Packaging Of Telomere Ends	0.422117	2.12591	0.584401	3.63776	0.000275025	0.00125629	0.998
Processive synthesis on the C-strand of the telomere	0.329343	2.42834	0.667718	3.63678	0.00027607	0.00125732	0.997994
Signalling by NGF	0.111977	7.206	1.98177	3.63615	0.000276745	0.00125732	0.99799
Signalling to RAS	0.269969	3.16126	0.870631	3.631	0.000282322	0.0012792	0.997959
Phosphorylation of the APC/C	0.354347	3.17016	0.874915	3.62339	0.000290762	0.00130938	0.997911
B-WICH complex positively regulates rRNA expression	0.27775	2.6713	0.737535	3.62193	0.00029241	0.00130938	0.997902
RHO GTPases activate IQGAPs	0.286438	2.77502	0.766263	3.6215	0.000292898	0.00130938	0.997899
MyD88 cascade initiated on plasma membrane	0.170113	5.48428	1.51465	3.62083	0.000293657	0.00130938	0.997895
Toll Like Receptor 10 (TLR10) Cascade	0.170113	5.48428	1.51465	3.62083	0.000293657	0.00130938	0.997895
Toll Like Receptor 5 (TLR5) Cascade	0.170113	5.48428	1.51465	3.62083	0.000293657	0.00130938	0.997895
Sema4D induced cell migration and growth-cone collapse	0.211901	3.40458	0.940775	3.61891	0.000295847	0.00131566	0.997883
Telomere Maintenance	0.296066	2.71523	0.750788	3.61651	0.000298603	0.001317	0.997867
Signaling by MET	0.166505	4.41273	1.22024	3.61629	0.00029886	0.001317	0.997866
Mitotic Prophase	0.193268	3.8686	1.06988	3.61591	0.000299291	0.001317	0.997864
Signaling by Non-Receptor Tyrosine Kinases	0.131561	5.12515	1.41765	3.61524	0.000300067	0.001317	0.997859
Signaling by PTK6	0.131561	5.12515	1.41765	3.61524	0.000300067	0.001317	0.997859
APC/C:Cdc20 mediated degradation of Cyclin B	0.333495	2.98752	0.828536	3.60579	0.000311207	0.00136234	0.997797
Formation of the beta-catenin:TCF transactivating complex	0.287321	2.9469	0.817863	3.60317	0.000314357	0.00137256	0.99778
Infectious disease	0.216891	3.38278	0.942223	3.59022	0.000330405	0.00143889	0.997692
Factors involved in megakaryocyte development and platelet production	0.188764	4.90644	1.3674	3.58816	0.000333026	0.00144655	0.997678
MyD88:Mal cascade initiated on plasma membrane	0.196065	4.94662	1.3808	3.58243	0.000340417	0.00146849	0.997637
Toll Like Receptor TLR6:TLR2 Cascade	0.196065	4.94662	1.3808	3.58243	0.000340417	0.00146849	0.997637
Resolution of AP sites via the multiple-nucleotide patch replacement pathway	0.277521	2.89092	0.807022	3.58221	0.000340697	0.00146849	0.997636
MET activates RAP1 and RAC1	0.163867	3.35038	0.936112	3.57904	0.000344859	0.00148263	0.997613
DEx/H-box helicases activate type I IFN and inflammatory cytokines production	0.418194	2.95008	0.825252	3.57477	0.000350541	0.00150321	0.997583
Regulation of KIT signaling	0.328148	2.90293	0.814505	3.56404	0.000365186	0.00156203	0.997504
Transcriptional regulation by small RNAs	0.208074	3.28989	0.924167	3.55984	0.000371077	0.0015832	0.997473
Thrombin signalling through proteinase activated receptors (PARs)	0.300055	3.16811	0.892513	3.54965	0.000385742	0.0016416	0.997395
Opioid Signalling	0.182761	4.84138	1.36506	3.54663	0.000390189	0.00165633	0.997372
Antigen processing: Ubiquitination & Proteasome degradation	0.144742	5.6218	1.58542	3.54593	0.000391234	0.00165658	0.997366
Defensins	0.53466	2.07627	0.586512	3.54003	0.000400079	0.00168978	0.99732
Thromboxane signalling through TP receptor	0.329627	2.91843	0.825162	3.53679	0.000405016	0.00170634	0.997294
Homology Directed Repair	0.148804	4.13415	1.16929	3.53562	0.000406812	0.00170963	0.997284
Activated PKN1 stimulates transcription of AR (androgen receptor) regulated genes KLK2 and KLK3	0.388721	2.10563	0.5958	3.53413	0.000409121	0.00171504	0.997272
PERK regulates gene expression	0.136154	3.29745	0.936474	3.52114	0.000429701	0.00179684	0.997166
G-protein activation	0.24836	3.26334	0.928332	3.51528	0.000439298	0.00183241	0.997116
Signaling by NODAL	-0.325174	-3.30383	0.940935	-3.51122	0.000446057	0.001856	0.997082
TP53 Regulates Transcription of Genes Involved in Cytochrome C Release	0.232543	3.6487	1.04014	3.50789	0.000451668	0.00187386	0.997053
Interleukin-4 and 13 signaling	0.222294	3.50213	0.998508	3.50736	0.000452579	0.00187386	0.997049
Amyloid fiber formation	0.319117	2.57941	0.735705	3.50604	0.000454835	0.00187857	0.997037
Attenuation phase	0.292757	2.00089	0.571681	3.50001	0.000465234	0.00191514	0.996984
Inflammasomes	0.314516	2.62496	0.750074	3.49959	0.000465968	0.00191514	0.996981
Amino acid synthesis and interconversion (transamination)	-0.232023	-3.25456	0.931052	-3.49558	0.00047304	0.00193946	0.996945
Regulation of TNFR1 signaling	0.213384	3.61503	1.03606	3.48922	0.000484433	0.00198134	0.996887
Protein repair	0.47115	2.04031	0.585068	3.48731	0.000487909	0.00199072	0.99687
HDR through Homologous Recombination (HR) or Single Strand Annealing (SSA)	0.147735	4.06507	1.16626	3.48555	0.000491123	0.00199603	0.996854
Lysine catabolism	-0.404715	-2.15844	0.619298	-3.4853	0.000491586	0.00199603	0.996852
APC-Cdc20 mediated degradation of Nek2A	0.305488	2.9443	0.845161	3.48372	0.000494493	0.002003	0.996837
Translocation of GLUT4 to the plasma membrane	0.224241	3.92001	1.1262	3.48074	0.000500024	0.00202053	0.996809
Golgi Associated Vesicle Biogenesis	0.127879	4.19192	1.20606	3.47572	0.000509486	0.00205319	0.996762
Regulation of gene expression by Hypoxia-inducible Factor	-0.401944	-2.5451	0.732444	-3.4748	0.000511227	0.00205319	0.996754
ZBP1(DAI) mediated induction of type I IFNs	0.321264	3.01271	0.867324	3.47357	0.000513586	0.00205319	0.996742
Toll Like Receptor 2 (TLR2) Cascade	0.186001	4.90829	1.4134	3.47269	0.000515269	0.00205319	0.996734
Toll Like Receptor TLR1:TLR2 Cascade	0.186001	4.90829	1.4134	3.47269	0.000515269	0.00205319	0.996734
Cell surface interactions at the vascular wall	0.251435	3.86571	1.1132	3.4726	0.000515434	0.00205319	0.996733
Disorders of transmembrane transporters	0.243622	3.36091	0.968422	3.4705	0.000519491	0.00206446	0.996713
Apoptotic execution phase	0.168364	4.31498	1.24416	3.46818	0.000523987	0.00207741	0.99669
RIP-mediated NFkB activation via ZBP1	0.317161	3.03544	0.875576	3.46679	0.000526715	0.00208331	0.996677
Scavenging by Class A Receptors	0.295437	2.60615	0.752235	3.46454	0.000531146	0.00209591	0.996655
SeMet incorporation into proteins	0.299523	1.94092	0.561227	3.45834	0.000543508	0.00213966	0.996594
SIRT1 negatively regulates rRNA expression	0.389612	1.98378	0.57412	3.45534	0.000549602	0.0021586	0.996565
Cargo concentration in the ER	0.255566	2.66063	0.77032	3.45393	0.000552489	0.00216184	0.996551
TNFR1-induced NFkappaB signaling pathway	0.21205	3.57534	1.03533	3.45334	0.000553684	0.00216184	0.996545
Mismatch Repair	0.312309	2.37626	0.688162	3.45305	0.000554285	0.00216184	0.996542
Negative epigenetic regulation of rRNA expression	0.225398	2.98272	0.866588	3.44191	0.000577623	0.00224478	0.996428
Toll-Like Receptors Cascades	0.194956	4.53494	1.31767	3.44163	0.00057822	0.00224478	0.996426
Termination of O-glycan biosynthesis	-0.344661	-3.25547	0.947215	-3.43689	0.000588437	0.00227918	0.996376
Diseases of signal transduction	0.116738	7.38956	2.15235	3.43325	0.000596391	0.00230467	0.996338
Activation of kainate receptors upon glutamate binding	0.238727	3.55669	1.03731	3.42876	0.000606338	0.00233774	0.99629
Conversion from APC/C:Cdc20 to APC/C:Cdh1 in late anaphase	0.246282	3.27283	0.956198	3.42275	0.000619906	0.00238458	0.996226
DNA Damage Bypass	0.18733	3.40294	0.995689	3.41767	0.000631597	0.002424	0.99617
TAK1 activates NFkB by phosphorylation and activation of IKKs complex	0.219716	3.79548	1.11128	3.4154	0.000636874	0.00243579	0.996145
PECAM1 interactions	0.441514	2.20888	0.646796	3.41511	0.000637565	0.00243579	0.996142
Mismatch repair (MMR) directed by MSH2:MSH3 (MutSbeta)	0.31121	2.31125	0.680131	3.39825	0.00067819	0.00258512	0.995951
PI-3K cascade:FGFR1	-0.230099	-2.8887	0.850269	-3.3974	0.000680306	0.00258732	0.995941
Vasopressin regulates renal water homeostasis via Aquaporins	0.171903	3.44493	1.01499	3.39407	0.000688632	0.00261307	0.995902
Diseases associated with N-glycosylation of proteins	0.301104	2.32978	0.686974	3.39137	0.000695445	0.00263298	0.995871
Cell-cell junction organization	-0.229953	-4.54701	1.3423	-3.38749	0.000705364	0.00266082	0.995825
Post-chaperonin tubulin folding pathway	0.254875	2.6239	0.774641	3.38725	0.000705964	0.00266082	0.995822
Mismatch repair (MMR) directed by MSH2:MSH6 (MutSalpha)	0.304696	2.16389	0.640361	3.37916	0.000727064	0.00273315	0.995724
HDACs deacetylate histones	0.274548	2.48002	0.734024	3.37866	0.000728405	0.00273315	0.995718
Signal transduction by L1	0.227292	3.54498	1.05319	3.36596	0.000762787	0.00285578	0.995561
Phase 4 - resting membrane potential	-0.231944	-2.71503	0.807623	-3.36176	0.000774487	0.00289314	0.995508
SHC1 events in EGFR signaling	0.347277	2.35811	0.702074	3.35878	0.000782882	0.00291801	0.99547
Pink/Parkin Mediated Mitophagy	0.362549	2.20486	0.657908	3.35132	0.000804277	0.00299113	0.995373
Signaling by TGF-beta Receptor Complex	0.12563	4.59204	1.37316	3.34413	0.000825397	0.0030629	0.995278
Signal amplification	0.316028	2.66141	0.796209	3.3426	0.000829974	0.0030731	0.995258
Defective GALNT12 causes colorectal cancer 1 (CRCS1)	-0.410736	-2.4286	0.72688	-3.34113	0.000834379	0.00308262	0.995238
Loss of Function of TGFBR1 in Cancer	0.352576	2.05636	0.615716	3.33979	0.000838431	0.00308403	0.99522
TGFBR1 KD Mutants in Cancer	0.352576	2.05636	0.615716	3.33979	0.000838431	0.00308403	0.99522
Leukotriene receptors	-0.296527	-1.63559	0.490277	-3.33606	0.000849748	0.00311496	0.99517
eNOS activation	0.171254	2.92675	0.877375	3.3358	0.000850546	0.00311496	0.995166
The phototransduction cascade	-0.235108	-3.37245	1.01131	-3.33472	0.000853864	0.00312031	0.995151
IKK complex recruitment mediated by RIP1	0.237084	2.61358	0.784154	3.33299	0.000859186	0.00313296	0.995128
Cellular response to heat stress	0.129682	4.00223	1.20292	3.3271	0.000877548	0.00319298	0.995047
Purine salvage	0.318308	2.74784	0.826269	3.3256	0.000882292	0.00320331	0.995026
Advanced glycosylation endproduct receptor signaling	0.337073	2.23717	0.67377	3.32038	0.000898939	0.00325671	0.994952
Platelet sensitization by LDL	0.28119	3.28942	0.991238	3.3185	0.000905026	0.00327172	0.994926
TNFs bind their physiological receptors	0.382215	2.56417	0.774969	3.30874	0.000937158	0.00337611	0.994785
Cytosolic sensors of pathogen-associated DNA	0.189067	4.66033	1.40859	3.30852	0.000937919	0.00337611	0.994782
Regulation of gene expression in early pancreatic precursor cells	-0.700386	-1.39376	0.421405	-3.30742	0.000941611	0.00338216	0.994766
FGFR3c ligand binding and activation	-0.262284	-1.94097	0.587381	-3.30445	0.000951616	0.00340355	0.994722
FGFR3 ligand binding and activation	-0.262284	-1.94097	0.587381	-3.30445	0.000951616	0.00340355	0.994722
Glucagon signaling in metabolic regulation	0.147279	3.38223	1.02432	3.30193	0.000960206	0.00342698	0.994685
FGFR3 mutant receptor activation	-0.218673	-1.85737	0.566204	-3.28038	0.00103667	0.00368424	0.994356
Signaling by activated point mutants of FGFR3	-0.218673	-1.85737	0.566204	-3.28038	0.00103667	0.00368424	0.994356
MASTL Facilitates Mitotic Progression	0.333479	2.32101	0.709567	3.27103	0.00107158	0.00380026	0.994208
Unfolded Protein Response (UPR)	0.126441	3.55035	1.08756	3.26452	0.00109648	0.00388039	0.994103
Pyrimidine salvage	0.257168	2.19525	0.674155	3.2563	0.00112874	0.00398617	0.993968
p75NTR regulates axonogenesis	0.238035	2.32456	0.714312	3.25427	0.00113686	0.00400641	0.993934
Trafficking and processing of endosomal TLR	0.482437	1.858	0.571428	3.25151	0.00114795	0.00403705	0.993887
Ovarian tumor domain proteases	0.168962	3.42001	1.05215	3.2505	0.00115203	0.00404292	0.99387
Recycling of bile acids and salts	-0.443724	-2.09206	0.644295	-3.24706	0.00116605	0.00408361	0.993812
Activation of DNA fragmentation factor	0.393499	2.0394	0.628411	3.24532	0.00117319	0.00409156	0.993782
Apoptosis induced DNA fragmentation	0.393499	2.0394	0.628411	3.24532	0.00117319	0.00409156	0.993782
mRNA decay by 5' to 3' exoribonuclease	0.228953	2.50528	0.772231	3.24421	0.00117775	0.00409896	0.993763
The NLRP3 inflammasome	0.258451	2.3175	0.714767	3.24231	0.00118565	0.00411794	0.993731
Other semaphorin interactions	0.365287	2.29774	0.711003	3.23169	0.00123059	0.00426058	0.993545
p38MAPK events	0.294885	2.32511	0.719533	3.23141	0.00123179	0.00426058	0.99354
TBC/RABGAPs	0.159006	3.80337	1.17748	3.23009	0.00123752	0.00427159	0.993517
Diseases associated with the TLR signaling cascade	0.351685	2.577	0.798975	3.22538	0.00125806	0.00432474	0.993433
Diseases of Immune System	0.351685	2.577	0.798975	3.22538	0.00125806	0.00432474	0.993433
Glycolysis	0.168326	4.61247	1.43058	3.22419	0.00126329	0.00433386	0.993411
Defective GALNT3 causes familial hyperphosphatemic tumoral calcinosis (HFTC)	-0.443305	-2.35296	0.730113	-3.22274	0.00126971	0.00434702	0.993385
Cardiac conduction	-0.150791	-4.40353	1.36808	-3.21877	0.00128741	0.00439864	0.993313
Repression of WNT target genes	-0.314309	-2.49988	0.777032	-3.21721	0.00129444	0.00441368	0.993284
Metabolism of carbohydrates	0.113525	6.29578	1.96264	3.20781	0.00133751	0.00455134	0.99311
Regulation of TP53 Activity	0.0860058	5.98301	1.86936	3.20057	0.00137157	0.00465779	0.992972
TICAM1-dependent activation of IRF3/IRF7	0.31533	2.32514	0.727692	3.19522	0.00139725	0.00473544	0.99287
Association of TriC/CCT with target proteins during biosynthesis	0.150354	3.11833	0.976376	3.19378	0.00140423	0.0047495	0.992842
Activation of C3 and C5	-0.331418	-1.86174	0.583075	-3.19298	0.00140815	0.00475321	0.992826
HIV Life Cycle	0.101441	4.40761	1.38085	3.19196	0.0014131	0.00476035	0.992806
Negative regulators of DDX58/IFIH1 signaling	0.192462	3.12043	0.978205	3.18995	0.00142296	0.004784	0.992767
DDX58/IFIH1-mediated induction of interferon-alpha/beta	0.16249	3.72055	1.16682	3.18863	0.00142951	0.00479642	0.992741
Pentose phosphate pathway (hexose monophosphate shunt)	0.374129	1.90314	0.598281	3.18101	0.00146763	0.00491452	0.992589
Phase 3 - rapid repolarisation	-0.381388	-2.01902	0.635042	-3.17935	0.00147607	0.00493295	0.992556
IRF3-mediated induction of type I IFN	0.401473	2.35786	0.742651	3.17492	0.0014988	0.00499896	0.992466
Translesion synthesis by Y family DNA polymerases bypasses lesions on DNA template	0.175647	3.00966	0.949298	3.17041	0.00152226	0.00506716	0.992374
RUNX1 regulates transcription of genes involved in interleukin signaling	0.465384	1.51981	0.479722	3.16811	0.00153432	0.00509722	0.992327
Diseases associated with glycosaminoglycan metabolism	0.230558	2.64415	0.836704	3.1602	0.0015766	0.00521947	0.992161
Other interleukin signaling	0.295047	2.71314	0.858571	3.16007	0.00157733	0.00521947	0.992158
Dissolution of Fibrin Clot	0.290524	2.03294	0.643502	3.15919	0.0015821	0.00522498	0.99214
Unblocking of NMDA receptor, glutamate binding and activation	-0.254744	-2.15738	0.683307	-3.15726	0.00159261	0.00524937	0.992099
Constitutive Signaling by Ligand-Responsive EGFR Cancer Variants	0.213926	2.94375	0.933845	3.15229	0.00161997	0.00530833	0.991993
Signaling by EGFR in Cancer	0.213926	2.94375	0.933845	3.15229	0.00161997	0.00530833	0.991993
Signaling by Ligand-Responsive EGFR Variants in Cancer	0.213926	2.94375	0.933845	3.15229	0.00161997	0.00530833	0.991993
MET receptor recycling	0.134818	2.89226	0.919227	3.14641	0.00165289	0.00540105	0.991865
Metabolism of nucleotides	0.129084	4.0311	1.2813	3.14609	0.00165469	0.00540105	0.991858
GPVI-mediated activation cascade	0.343049	2.93838	0.934342	3.14487	0.00166163	0.00541319	0.991831
Interferon Signaling	0.231106	3.29748	1.05046	3.13907	0.00169485	0.00551071	0.991704
FasL/ CD95L signaling	0.512084	1.56882	0.499971	3.13782	0.00170212	0.00552367	0.991676
Nonhomologous End-Joining (NHEJ)	0.164305	3.24302	1.03409	3.13612	0.00171198	0.00554496	0.991638
Defective B3GALT6 causes EDSP2 and SEMDJL1	0.206376	2.79181	0.890398	3.13546	0.00171586	0.00554685	0.991623
Spry regulation of FGF signaling	0.235499	2.80232	0.894029	3.13448	0.00172159	0.00555469	0.991601
CS/DS degradation	0.230107	2.11147	0.67536	3.12643	0.0017694	0.00569801	0.991418
Hyaluronan metabolism	0.16752	3.02021	0.966918	3.12354	0.0017869	0.00574336	0.991352
Immunoregulatory interactions between a Lymphoid and a non-Lymphoid cell	0.363901	2.42762	0.777395	3.12276	0.00179164	0.00574762	0.991334
RUNX3 regulates BCL2L11 (BIM) transcription	-0.43023	-1.69434	0.543434	-3.11784	0.00182181	0.00583325	0.991219
Fanconi Anemia Pathway	0.193315	3.71768	1.19526	3.11035	0.00186866	0.00597188	0.991043
Base Excision Repair	0.216367	3.14078	1.01026	3.10889	0.00187795	0.00597884	0.991008
Resolution of Abasic Sites (AP sites)	0.216367	3.14078	1.01026	3.10889	0.00187795	0.00597884	0.991008
Ligand-receptor interactions	-0.345717	-1.74598	0.56224	-3.1054	0.00190023	0.00603836	0.990924
Triglyceride biosynthesis	-0.403049	-1.99553	0.642971	-3.10361	0.00191176	0.00606352	0.990881
Cristae formation	0.397167	1.81618	0.585611	3.10134	0.00192644	0.00609858	0.990826
PCNA-Dependent Long Patch Base Excision Repair	0.262422	2.32804	0.750986	3.09998	0.00193534	0.00611523	0.990792
Activation of the AP-1 family of transcription factors	0.300838	2.40161	0.774995	3.09888	0.00194256	0.00612654	0.990765
Recycling of eIF2:GDP	0.270283	1.84682	0.596409	3.09656	0.00195777	0.00616295	0.990709
MAP3K8 (TPL2)-dependent MAPK1/3 activation	0.292376	2.13847	0.691312	3.09335	0.00197908	0.00621839	0.990629
Signaling by Insulin receptor	0.134014	4.90366	1.58554	3.09273	0.00198323	0.00621979	0.990614
Dopamine receptors	-0.397094	-1.32251	0.428666	-3.08518	0.00203427	0.00636798	0.990425
Rap1 signalling	0.247318	2.43072	0.788885	3.08121	0.00206161	0.00644158	0.990324
Cross-presentation of particulate exogenous antigens (phagosomes)	0.523587	1.48593	0.482355	3.08057	0.00206607	0.00644353	0.990307
CD209 (DC-SIGN) signaling	0.233129	3.27143	1.0633	3.07669	0.00209315	0.00651591	0.990207
Signaling by SCF-KIT	0.194414	4.49596	1.46401	3.07099	0.00213351	0.00662925	0.990059
TNFR1-induced proapoptotic signaling	0.220502	2.63939	0.860142	3.06855	0.00215098	0.00667122	0.989995
Synthesis of 12-eicosatetraenoic acid derivatives	0.397807	1.79298	0.586009	3.05964	0.00221604	0.00686035	0.989758
MAPK3 (ERK1) activation	-0.220787	-2.40364	0.787187	-3.05345	0.00226225	0.00699053	0.98959
DNA Double-Strand Break Repair	0.109192	4.19458	1.37413	3.05255	0.00226908	0.00699876	0.989566
Inactivation, recovery and regulation of the phototransduction cascade	-0.22884	-3.0434	0.999036	-3.04634	0.00231648	0.00713186	0.989395
HATs acetylate histones	0.16333	3.06267	1.00577	3.04509	0.0023261	0.00714841	0.98936
FGFR1 mutant receptor activation	-0.179899	-2.88955	0.951839	-3.03576	0.00239931	0.00735992	0.989097
PI5P Regulates TP53 Acetylation	0.203065	1.99882	0.659013	3.03305	0.00242098	0.00739542	0.98902
Regulation of PTEN mRNA translation	-0.418007	-1.75831	0.579772	-3.03275	0.00242334	0.00739542	0.989012
Scavenging by Class F Receptors	0.276927	1.64612	0.542798	3.03266	0.00242408	0.00739542	0.989009
Negative regulation of MAPK pathway	0.207282	3.11703	1.03018	3.02571	0.00248048	0.00755378	0.988808
TGF-beta receptor signaling activates SMADs	0.226958	2.74094	0.906427	3.02389	0.00249544	0.0075856	0.988755
Detoxification of Reactive Oxygen Species	0.277916	2.50485	0.82907	3.02128	0.00251709	0.0076376	0.988678
Estrogen biosynthesis	-0.494618	-1.46466	0.485134	-3.01908	0.00253542	0.00767295	0.988613
Formation of annular gap junctions	0.412093	1.93552	0.641159	3.01879	0.00253787	0.00767295	0.988605
Nicotinamide salvaging	0.259981	2.61855	0.868521	3.01495	0.00257024	0.00775688	0.98849
Peptide ligand-binding receptors	0.208712	3.94296	1.30989	3.01015	0.00261123	0.00786643	0.988346
Collagen degradation	0.307345	2.47736	0.824913	3.00318	0.00267179	0.00803447	0.988134
CASP8 activity is inhibited	0.285915	2.13341	0.712828	2.99288	0.00276355	0.00826605	0.987814
Dimerization of procaspase-8	0.285915	2.13341	0.712828	2.99288	0.00276355	0.00826605	0.987814
Regulation by c-FLIP	0.285915	2.13341	0.712828	2.99288	0.00276355	0.00826605	0.987814
Polo-like kinase mediated events	0.208487	2.21678	0.740963	2.99176	0.00277374	0.00828182	0.987778
Regulation of TP53 Activity through Acetylation	0.084421	3.21935	1.07678	2.98979	0.00279173	0.00832073	0.987716
GP1b-IX-V activation signalling	0.214012	2.01948	0.675785	2.98835	0.00280488	0.00834514	0.98767
SMAD2/3 Phosphorylation Motif Mutants in Cancer	0.340182	1.74218	0.58366	2.98493	0.00283645	0.00842416	0.987561
Highly calcium permeable postsynaptic nicotinic acetylcholine receptors	-0.303102	-1.71445	0.575162	-2.98081	0.00287485	0.00852315	0.987428
Assembly of active LPL and LIPC lipase complexes	0.308539	2.15599	0.72404	2.97772	0.00290398	0.00858969	0.987328
Defective CSF2RA causes pulmonary surfactant metabolism dysfunction 4 (SMDP4)	-0.272909	-1.49608	0.502579	-2.97681	0.00291263	0.00858969	0.987298
Defective CSF2RB causes pulmonary surfactant metabolism dysfunction 5 (SMDP5)	-0.272909	-1.49608	0.502579	-2.97681	0.00291263	0.00858969	0.987298
RUNX3 Regulates Immune Response and Cell Migration	0.383077	1.68018	0.564733	2.97518	0.00292819	0.00862048	0.987245
Mitotic Spindle Checkpoint	0.120927	4.28686	1.44199	2.97288	0.00295022	0.00865607	0.987169
Phase 2 - plateau phase	-0.223279	-2.38677	0.802857	-2.97284	0.00295058	0.00865607	0.987168
RHO GTPases Activate NADPH Oxidases	0.480249	1.87875	0.632458	2.97056	0.00297258	0.00870541	0.987092
Signaling by ROBO receptors	0.24416	2.17963	0.734497	2.96752	0.00300217	0.00877678	0.986991
RHO GTPases activate PAKs	0.183139	2.23941	0.75507	2.96583	0.00301865	0.00880964	0.986935
XBP1(S) activates chaperone genes	0.162235	2.58741	0.874331	2.95931	0.00308332	0.00898276	0.986714
Elevation of cytosolic Ca2+ levels	-0.301096	-2.12045	0.717471	-2.95545	0.0031221	0.00908003	0.986583
Adherens junctions interactions	-0.22429	-3.22724	1.09366	-2.95087	0.00316876	0.00919982	0.986424
Fertilization	-0.35545	-2.3767	0.805808	-2.94947	0.00318323	0.00922588	0.986376
Mitochondrial iron-sulfur cluster biogenesis	0.294256	1.907	0.646755	2.94856	0.00319258	0.00923707	0.986344
Transport of small molecules	0.106314	6.70915	2.2784	2.94467	0.00323301	0.00933796	0.986208
Caspase activation via extrinsic apoptotic signalling pathway	0.237702	2.86775	0.974134	2.9439	0.00324106	0.00934515	0.98618
Arachidonate production from DAG	0.31093	1.57708	0.53646	2.9398	0.00328424	0.00945343	0.986035
Glycosaminoglycan metabolism	0.137861	3.44545	1.17361	2.93578	0.00332711	0.00956047	0.985891
Biosynthesis of the N-glycan precursor (dolichol lipid-linked oligosaccharide, LLO) and transfer to a nascent protein	0.169897	3.01221	1.02994	2.92464	0.00344856	0.00989254	0.985486
Nef Mediated CD4 Down-regulation	0.380135	1.99266	0.683177	2.91676	0.00353693	0.0101288	0.985193
Hormone ligand-binding receptors	-0.425831	-1.43877	0.493796	-2.91369	0.00357181	0.0102112	0.985077
L1CAM interactions	0.117493	4.3068	1.48007	2.90986	0.00361595	0.0103199	0.984932
VEGFR2 mediated vascular permeability	0.108068	3.22428	1.10988	2.90506	0.00367185	0.0104617	0.984748
Post-transcriptional silencing by small RNAs	-0.462222	-1.44958	0.499211	-2.90374	0.00368732	0.010488	0.984697
ADP signalling through P2Y purinoceptor 1	0.274175	2.24978	0.775075	2.90267	0.00370002	0.0105063	0.984655
Competing endogenous RNAs (ceRNAs) regulate PTEN translation	-0.428161	-1.56674	0.541435	-2.89368	0.00380751	0.0107933	0.984303
Synthesis, secretion, and inactivation of Glucose-dependent Insulinotropic Polypeptide (GIP)	0.148397	1.91556	0.662437	2.89169	0.00383177	0.0108438	0.984224
Generic Transcription Pathway	0.0383096	7.82018	2.70996	2.88572	0.00390523	0.0110331	0.983985
Signaling by activated point mutants of FGFR1	-0.151871	-1.6708	0.579652	-2.88241	0.00394642	0.0111308	0.983851
Histidine, lysine, phenylalanine, tyrosine, proline and tryptophan catabolism	-0.312186	-1.913	0.664067	-2.88073	0.0039676	0.0111718	0.983783
VLDLR internalisation and degradation	0.311318	2.36638	0.821987	2.87885	0.00399123	0.0112195	0.983706
MAPK targets/ Nuclear events mediated by MAP kinases	0.179409	3.61541	1.25744	2.87522	0.00403744	0.0113304	0.983557
RUNX3 regulates p14-ARF	0.22397	1.65635	0.577196	2.86965	0.00410929	0.0115129	0.983325
AKT phosphorylates targets in the nucleus	-0.251161	-2.26845	0.791395	-2.86639	0.00415177	0.0115473	0.983189
HIV Transcription Initiation	0.142112	2.77623	0.969007	2.86503	0.00416968	0.0115473	0.983131
RNA Polymerase II HIV Promoter Escape	0.142112	2.77623	0.969007	2.86503	0.00416968	0.0115473	0.983131
RNA Polymerase II Promoter Escape	0.142112	2.77623	0.969007	2.86503	0.00416968	0.0115473	0.983131
RNA Polymerase II Transcription Initiation	0.142112	2.77623	0.969007	2.86503	0.00416968	0.0115473	0.983131
RNA Polymerase II Transcription Initiation And Promoter Clearance	0.142112	2.77623	0.969007	2.86503	0.00416968	0.0115473	0.983131
RNA Polymerase II Transcription Pre-Initiation And Promoter Opening	0.142112	2.77623	0.969007	2.86503	0.00416968	0.0115473	0.983131
Muscle contraction	-0.174503	-3.43259	1.20146	-2.85702	0.00427642	0.0118235	0.98279
Regulation of HSF1-mediated heat shock response	0.126678	3.29565	1.15456	2.85448	0.00431077	0.0118989	0.98268
Integration of provirus	0.304866	1.90598	0.668979	2.84909	0.0043845	0.0120825	0.982446
Gene Silencing by RNA	0.113825	3.39284	1.19296	2.84406	0.00445424	0.0122427	0.982224
Regulation of innate immune responses to cytosolic DNA	0.261374	2.12743	0.748081	2.84385	0.00445718	0.0122427	0.982215
Role of phospholipids in phagocytosis	0.246901	2.69048	0.946461	2.84267	0.00447372	0.0122681	0.982163
tRNA processing in the mitochondrion	0.372393	1.45887	0.51423	2.83701	0.00455384	0.0124674	0.981909
Energy dependent regulation of mTOR by LKB1-AMPK	0.227197	2.73358	0.963865	2.83606	0.00456742	0.0124843	0.981866
Metabolism of fat-soluble vitamins	0.185941	2.97314	1.04898	2.83431	0.00459243	0.0125185	0.981788
Interleukin-3, 5 and GM-CSF signaling	0.273526	3.12862	1.1039	2.83415	0.00459483	0.0125185	0.98178
RUNX1 regulates transcription of genes involved in differentiation of keratinocytes	0.372281	1.57336	0.555573	2.83196	0.00462633	0.0125799	0.981681
Assembly Of The HIV Virion	0.232855	1.95304	0.689744	2.83155	0.00463234	0.0125799	0.981662
GRB2 events in EGFR signaling	0.322252	1.87349	0.66229	2.82881	0.00467219	0.0126677	0.981537
Activation of SMO	-0.106213	-2.7292	0.965804	-2.82584	0.00471572	0.0127651	0.9814
cGMP effects	-0.177795	-2.31462	0.821319	-2.81817	0.00482983	0.0130484	0.981043
Interferon gamma signaling	0.319935	2.35638	0.836258	2.81777	0.0048359	0.0130484	0.981024
Response to elevated platelet cytosolic Ca2+	0.171401	2.7886	0.989935	2.81695	0.00484819	0.0130606	0.980986
Conjugation of salicylate with glycine	-0.282741	-1.52219	0.540718	-2.81513	0.00487573	0.0131138	0.9809
Synthesis of (16-20)-hydroxyeicosatetraenoic acids (HETE)	-0.433714	-1.54584	0.549556	-2.81288	0.00490996	0.0131546	0.980793
Signaling by PDGF	0.204342	2.83087	1.0064	2.81288	0.00491006	0.0131546	0.980793
Terminal pathway of complement	-0.438277	-1.39661	0.496576	-2.81248	0.00491604	0.0131546	0.980774
Activation of NOXA and translocation to mitochondria	0.1523	1.70189	0.605259	2.81184	0.00492595	0.0131546	0.980744
Removal of the Flap Intermediate	0.187452	1.93578	0.688505	2.81157	0.00493005	0.0131546	0.980731
Retinoid metabolism and transport	0.18212	2.89751	1.03368	2.80311	0.00506121	0.0134832	0.980324
Platelet degranulation	0.173688	2.71076	0.967245	2.80256	0.0050699	0.013485	0.980297
Transport of connexons to the plasma membrane	0.233062	1.9725	0.703998	2.80186	0.00508095	0.013493	0.980263
IRE1alpha activates chaperones	0.144963	2.43914	0.870983	2.80044	0.00510331	0.0135113	0.980194
HSF1-dependent transactivation	0.175964	2.08257	0.74376	2.80006	0.00510938	0.0135113	0.980175
Mitochondrial translation	0.272777	1.67765	0.599221	2.79972	0.00511473	0.0135113	0.980158
Mitochondrial protein import	0.254526	1.87694	0.670539	2.79915	0.00512373	0.0135113	0.980131
Activation of RAS in B cells	0.465902	1.40823	0.503141	2.79888	0.00512801	0.0135113	0.980117
Sema4D in semaphorin signaling	0.131844	2.8172	1.00737	2.79658	0.00516467	0.0135865	0.980004
Extrinsic Pathway of Fibrin Clot Formation	-0.434075	-1.44946	0.519061	-2.79247	0.00523068	0.0137387	0.979801
TP53 Regulates Transcription of Genes Involved in G1 Cell Cycle Arrest	0.284135	1.77669	0.636547	2.79113	0.0052524	0.0137742	0.979734
Mitochondrial translation elongation	0.274711	1.63049	0.585424	2.78515	0.00535029	0.0140091	0.979434
Syndecan interactions	0.280337	1.93388	0.695581	2.78024	0.00543181	0.0142004	0.979184
Mitochondrial translation termination	0.260253	1.66494	0.599078	2.77917	0.00544977	0.0142253	0.979129
Diseases of glycosylation	0.11311	3.73026	1.34308	2.77738	0.00547987	0.0142816	0.979038
Xenobiotics	-0.24906	-1.95484	0.704037	-2.77662	0.0054928	0.0142932	0.978998
PTK6 Regulates Cell Cycle	0.267114	1.77504	0.641629	2.76645	0.00566694	0.0147235	0.978469
Chylomicron remodeling	0.297331	1.46444	0.529537	2.76551	0.0056833	0.0147433	0.978419
Constitutive Signaling by EGFRvIII	0.209837	2.43915	0.882988	2.76238	0.00573819	0.0148398	0.978253
Signaling by EGFRvIII in Cancer	0.209837	2.43915	0.882988	2.76238	0.00573819	0.0148398	0.978253
TFAP2A acts as a transcriptional repressor during retinoic acid induced cell differentiation	0.326833	1.2899	0.468044	2.75593	0.00585251	0.0151017	0.977907
TRIF-mediated programmed cell death	0.310513	1.64204	0.59588	2.75566	0.0058574	0.0151017	0.977893
PI3K Cascade	-0.233134	-2.72796	0.991254	-2.75203	0.00592275	0.0152468	0.977696
CLEC7A/inflammasome pathway	0.295225	1.60403	0.583105	2.75084	0.00594429	0.0152788	0.977631
RAF activation	0.255177	2.85728	1.0392	2.74951	0.00596843	0.0153175	0.977558
MET activates RAS signaling	0.187514	1.94049	0.705978	2.74865	0.00598407	0.0153342	0.977511
Mitochondrial translation initiation	0.25914	1.61574	0.592062	2.729	0.00635264	0.0162539	0.97641
Amino Acid conjugation	-0.254859	-1.55573	0.571435	-2.7225	0.00647909	0.0165271	0.976034
Conjugation of carboxylic acids	-0.254859	-1.55573	0.571435	-2.7225	0.00647909	0.0165271	0.976034
Transport of fatty acids	-0.275218	-1.5742	0.579057	-2.71856	0.00655674	0.0166998	0.975805
Interleukin-36 pathway	-0.417182	-1.02456	0.377432	-2.71456	0.0066363	0.0168769	0.97557
Synthesis of epoxy (EET) and dihydroxyeicosatrienoic acids (DHET)	-0.409899	-1.3147	0.485006	-2.71068	0.00671445	0.0170498	0.975339
SHC1 events in ERBB4 signaling	0.287053	2.00262	0.740265	2.70528	0.00682467	0.0173036	0.975015
Processive synthesis on the lagging strand	0.199974	1.84871	0.684741	2.69986	0.00693684	0.0175615	0.974686
Misspliced LRP5 mutants have enhanced beta-catenin-dependent signaling	-0.305652	-1.24936	0.46322	-2.69711	0.00699443	0.0176807	0.974517
Endosomal/Vacuolar pathway	0.614466	1.18079	0.437914	2.69639	0.00700953	0.0176922	0.974473
RHO GTPases activate CIT	0.172254	1.93817	0.719709	2.69299	0.00708138	0.0178468	0.974263
Resolution of Sister Chromatid Cohesion	0.107522	3.42091	1.27141	2.69064	0.00713144	0.017946	0.974117
SUMO is conjugated to E1 (UBA2:SAE1)	0.163662	1.30823	0.486499	2.68907	0.0071651	0.0180038	0.974019
Late Phase of HIV Life Cycle	0.0615198	3.69792	1.37562	2.68818	0.00718423	0.0180249	0.973963
Caspase-mediated cleavage of cytoskeletal proteins	0.290827	2.10303	0.782815	2.6865	0.00722057	0.0180891	0.973857
MET activates PTPN11	-0.303194	-1.76243	0.656285	-2.68546	0.00724307	0.0181184	0.973792
Purine ribonucleoside monophosphate biosynthesis	0.179596	2.25897	0.841945	2.68304	0.00729561	0.0182228	0.973639
Ligand-dependent caspase activation	0.21623	2.21544	0.827211	2.67821	0.00740174	0.0184604	0.973331
ATF4 activates genes	0.113649	2.59354	0.968582	2.67767	0.00741364	0.0184627	0.973297
Signaling by Receptor Tyrosine Kinases	0.0782299	6.01254	2.24659	2.67629	0.00744418	0.0185113	0.973208
Transport of nucleotide sugars	0.333852	1.52318	0.569252	2.67576	0.0074561	0.0185136	0.973174
PI-3K cascade:FGFR4	-0.149756	-2.1278	0.795705	-2.6741	0.00749292	0.0185776	0.973067
Notch-HLH transcription pathway	-0.315661	-2.08926	0.781727	-2.67262	0.00752606	0.0186323	0.972971
Gap junction trafficking and regulation	0.184754	2.47803	0.928928	2.66762	0.007639	0.0188841	0.972645
PKMTs methylate histone lysines	0.118935	3.73463	1.40448	2.65908	0.00783541	0.0193411	0.97208
RUNX1 regulates transcription of genes involved in differentiation of myeloid cells	0.424067	1.57948	0.594186	2.65823	0.00785519	0.0193616	0.972023
Binding and Uptake of Ligands by Scavenger Receptors	0.187751	2.43448	0.916417	2.65651	0.00789531	0.0194319	0.971908
Urea cycle	-0.486511	-1.42644	0.538003	-2.65135	0.008017	0.0197026	0.971559
Potassium Channels	-0.074998	-3.77499	1.42485	-2.64939	0.0080638	0.0197887	0.971425
Aquaporin-mediated transport	0.139867	3.00671	1.13565	2.64757	0.00810714	0.019866	0.971301
Phase 0 - rapid depolarisation	-0.183366	-2.49257	0.942319	-2.64514	0.00816562	0.0199802	0.971134
Synthesis of UDP-N-acetyl-glucosamine	0.21956	1.78237	0.67428	2.64337	0.00820841	0.0200557	0.971012
RNA Polymerase II Transcription	0.0351215	6.93734	2.63839	2.62938	0.00855399	0.0208697	0.97003
Recognition of DNA damage by PCNA-containing replication complex	0.181076	2.05259	0.783382	2.62016	0.00878889	0.0214118	0.969366
Metal sequestration by antimicrobial proteins	0.445838	1.02705	0.392898	2.61402	0.00894834	0.0217687	0.968917
RUNX2 regulates osteoblast differentiation	0.201448	2.74714	1.05161	2.61232	0.00899288	0.0218454	0.968791
Galactose catabolism	-0.126574	-1.4608	0.559481	-2.611	0.00902776	0.0218985	0.968693
FCERI mediated Ca+2 mobilization	0.268703	2.40487	0.921294	2.61032	0.00904578	0.0219106	0.968643
Synthesis of Lipoxins (LX)	0.349967	1.62081	0.62199	2.60585	0.00916466	0.0221666	0.968309
Generation of second messenger molecules	0.392888	1.73984	0.668665	2.60196	0.00926935	0.0223876	0.968016
Linoleic acid (LA) metabolism	0.403963	1.20631	0.46395	2.60009	0.00931994	0.0224775	0.967874
PTK6 Regulates RTKs and Their Effectors AKT1 and DOK1	0.240018	1.55737	0.599605	2.59733	0.00939519	0.0226265	0.967664
Synthesis of substrates in N-glycan biosythesis	0.145728	2.83878	1.09561	2.59106	0.00956817	0.0229894	0.967181
Respiratory electron transport	0.289062	1.48347	0.572575	2.59088	0.00957321	0.0229894	0.967167
Regulation of PLK1 Activity at G2/M Transition	0.117339	3.30733	1.27897	2.58593	0.00971155	0.0232883	0.966782
GABA A receptor activation	-0.327152	-1.38965	0.538319	-2.58146	0.00983822	0.0235493	0.96643
MET promotes cell motility	0.166377	2.17552	0.842862	2.58111	0.00984841	0.0235493	0.966402
Meiosis	0.164699	2.41295	0.936712	2.57598	0.00999566	0.0238675	0.965994
Signaling by TGF-beta Receptor Complex in Cancer	0.223362	1.76856	0.686827	2.57498	0.0100247	0.0239028	0.965913
Respiratory electron transport, ATP synthesis by chemiosmotic coupling, and heat production by uncoupling proteins.	0.301361	1.47353	0.572906	2.57203	0.0101103	0.0240728	0.965676
Calcineurin activates NFAT	0.241343	1.76198	0.686101	2.5681	0.0102257	0.0243131	0.965358
Hyaluronan uptake and degradation	0.19163	1.7693	0.690487	2.5624	0.0103952	0.0246813	0.96489
Ubiquinol biosynthesis	0.361228	1.54009	0.602755	2.55509	0.0106159	0.0251698	0.964283
NADE modulates death signalling	0.252941	1.34139	0.526235	2.54904	0.010802	0.0255749	0.963773
RSK activation	0.289452	1.6496	0.649412	2.54015	0.0110805	0.0261973	0.963011
Attachment of GPI anchor to uPAR	0.309308	1.5903	0.626687	2.53762	0.0111608	0.0263502	0.962792
Signaling by TGF-beta family members	0.0602333	3.99645	1.57691	2.53436	0.0112654	0.0265597	0.962507
Interferon alpha/beta signaling	0.360754	1.54271	0.609368	2.53165	0.0113527	0.0267282	0.962269
Tachykinin receptors bind tachykinins	-0.432673	-1.14723	0.453487	-2.52979	0.011413	0.0268325	0.962105
Plasma lipoprotein clearance	0.226599	2.51705	0.995336	2.52885	0.0114437	0.0268671	0.962021
BBSome-mediated cargo-targeting to cilium	0.260572	1.9518	0.772691	2.52598	0.0115375	0.0270497	0.961766
Defective B3GAT3 causes JDSSDHD	0.180352	2.17521	0.86671	2.50973	0.0120823	0.0282873	0.960291
N-glycan trimming in the ER and Calnexin/Calreticulin cycle	0.259092	1.72391	0.687344	2.50807	0.0121391	0.0283809	0.960138
Regulation of TP53 Activity through Phosphorylation	0.0946609	4.0167	1.60773	2.49836	0.0124769	0.0291301	0.959228
The citric acid (TCA) cycle and respiratory electron transport	0.240115	1.6287	0.652136	2.49748	0.012508	0.0291592	0.959144
G alpha (z) signalling events	0.166697	2.99187	1.19818	2.49702	0.012524	0.0291592	0.959101
ATF6 (ATF6-alpha) activates chaperone genes	0.0801518	1.47707	0.591775	2.49601	0.0125601	0.0291889	0.959004
Defective CHSY1 causes TPBS	0.284346	1.09346	0.438142	2.49568	0.0125715	0.0291889	0.958973
Scavenging by Class B Receptors	0.295876	1.38523	0.556155	2.49072	0.0127485	0.0295589	0.958498
Lagging Strand Synthesis	0.161688	1.76048	0.708518	2.48473	0.0129649	0.0300194	0.957918
DSCAM interactions	-0.181599	-2.06036	0.830583	-2.48062	0.0131155	0.0303261	0.957515
Translation	0.188017	1.5507	0.625853	2.47774	0.0132219	0.0305302	0.957231
SUMO is transferred from E1 to E2 (UBE2I, UBC9)	0.129786	1.43423	0.580192	2.47199	0.0134364	0.0309711	0.956658
Beta-catenin phosphorylation cascade	0.142651	2.18572	0.88432	2.47164	0.0134497	0.0309711	0.956623
Calnexin/calreticulin cycle	0.240239	1.64778	0.667006	2.47041	0.0134959	0.031035	0.9565
Defective C1GALT1C1 causes Tn polyagglutination syndrome (TNPS)	-0.351428	-1.93449	0.783446	-2.4692	0.0135415	0.0310974	0.956378
PI3K events in ERBB2 signaling	-0.165391	-1.96341	0.795438	-2.46834	0.0135742	0.03113	0.956291
Activation of ATR in response to replication stress	0.133569	1.76583	0.715546	2.4678	0.0135946	0.0311342	0.956237
Glucose metabolism	0.122963	3.74187	1.51832	2.46448	0.0137212	0.0313813	0.9559
FGFRL1 modulation of FGFR1 signaling	-0.185694	-1.55863	0.632564	-2.46399	0.0137402	0.0313821	0.955849
Activation of RAC1	0.183342	1.77583	0.721495	2.46132	0.0138425	0.031573	0.955577
Uptake and actions of bacterial toxins	0.109481	2.99428	1.21723	2.45992	0.013897	0.0316542	0.955432
Transcriptional Regulation by E2F6	0.0298112	2.29047	0.937673	2.44271	0.0145773	0.033159	0.95363
IRAK4 deficiency (TLR2/4)	0.37488	1.3717	0.562287	2.43951	0.0147073	0.0333224	0.953286
MyD88 deficiency (TLR2/4)	0.37488	1.3717	0.562287	2.43951	0.0147073	0.0333224	0.953286
Defective B4GALT7 causes EDS, progeroid type	0.177296	2.13663	0.875857	2.43947	0.0147086	0.0333224	0.953283
Regulation of insulin secretion	0.109016	3.61957	1.48484	2.43768	0.0147818	0.0334431	0.95309
N-Glycan antennae elongation	0.14438	2.00019	0.82094	2.43646	0.0148318	0.0335111	0.952958
Amplification of signal from the kinetochores	0.08497	3.36929	1.3869	2.42936	0.0151254	0.0340827	0.952184
Amplification of signal from unattached kinetochores via a MAD2 inhibitory signal	0.08497	3.36929	1.3869	2.42936	0.0151254	0.0340827	0.952184
Regulation of Complement cascade	-0.207156	-1.59922	0.658986	-2.42678	0.0152334	0.0342803	0.9519
ECM proteoglycans	0.200842	1.69669	0.700223	2.42307	0.0153901	0.0345865	0.951488
Phosphorylation of CD3 and TCR zeta chains	0.425264	1.44932	0.598547	2.4214	0.0154608	0.034699	0.951302
FGFR1 ligand binding and activation	-0.126607	-1.5903	0.658454	-2.4152	0.0157264	0.0352482	0.950604
Transport of gamma-carboxylated protein precursors from the endoplasmic reticulum to the Golgi apparatus	-0.34376	-1.19464	0.4963	-2.4071	0.0160799	0.0359925	0.949678
Olfactory Signaling Pathway	-0.108959	-2.68416	1.11585	-2.40548	0.0161513	0.0361041	0.949492
Activation of PPARGC1A (PGC-1alpha) by phosphorylation	-0.257533	-1.78451	0.743011	-2.40173	0.0163178	0.0364279	0.949056
TP53 regulates transcription of several additional cell death genes whose specific roles in p53-dependent apoptosis remain uncertain	0.207672	2.11382	0.881911	2.39687	0.0165358	0.0368495	0.948486
Serotonin and melatonin biosynthesis	-0.484075	-1.09787	0.458106	-2.39654	0.0165505	0.0368495	0.948448
DNA strand elongation	0.167887	1.51478	0.633037	2.39288	0.0167165	0.0371296	0.948015
ER Quality Control Compartment (ERQC)	0.214375	1.63824	0.684656	2.3928	0.0167205	0.0371296	0.948005
RHO GTPases Activate ROCKs	0.106945	1.84025	0.769845	2.39042	0.0168291	0.0373215	0.947721
Microtubule-dependent trafficking of connexons from Golgi to the plasma membrane	0.19407	1.58946	0.66613	2.38612	0.0170273	0.0377009	0.947205
RNA Polymerase I Transcription Initiation	0.00610962	2.9664	1.24339	2.38574	0.017045	0.0377009	0.947159
Complex I biogenesis	0.266706	1.3817	0.580321	2.38093	0.0172689	0.038146	0.946576
Cohesin Loading onto Chromatin	-0.274594	-1.49836	0.630238	-2.37744	0.0174331	0.038458	0.946149
Glycosphingolipid metabolism	0.217244	2.15375	0.90743	2.37346	0.0176221	0.0388241	0.945658
Downregulation of TGF-beta receptor signaling	0.16389	2.02594	0.854298	2.37146	0.0177178	0.0389837	0.94541
TFAP2 (AP-2) family regulates transcription of cell cycle factors	0.343856	1.16203	0.491584	2.36384	0.0180864	0.0397428	0.944454
SOS-mediated signalling	0.200285	1.53661	0.650763	2.36124	0.0182138	0.0399706	0.944124
RUNX1 regulates expression of components of tight junctions	0.241119	1.37926	0.585471	2.35582	0.018482	0.0405062	0.94343
Diseases associated with glycosylation precursor biosynthesis	0.236693	1.70888	0.726154	2.35333	0.0186059	0.0407247	0.943109
FGFR1c ligand binding and activation	-0.0856156	-1.46171	0.621551	-2.35172	0.0186869	0.0408339	0.9429
Stimuli-sensing channels	-0.103623	-4.33185	1.84227	-2.35137	0.0187044	0.0408339	0.942854
PI-3K cascade:FGFR2	-0.103953	-2.0177	0.858559	-2.3501	0.0187682	0.0409084	0.94269
Phospholipase C-mediated cascade; FGFR3	-0.144009	-1.32735	0.564897	-2.34973	0.0187872	0.0409084	0.942641
TGF-beta receptor signaling in EMT (epithelial to mesenchymal transition)	0.183671	1.74731	0.744048	2.34838	0.0188553	0.0410036	0.942465
Downregulation of ERBB4 signaling	-0.285549	-1.83814	0.783995	-2.34458	0.0190486	0.0413705	0.941965
Regulation of expression of SLITs and ROBOs	0.227099	1.42212	0.606979	2.34294	0.0191323	0.0414986	0.941749
Defective CHST3 causes SEDCJD	0.253882	1.0137	0.433775	2.33693	0.0194428	0.0421176	0.940949
JNK (c-Jun kinases) phosphorylation and activation mediated by activated human TAK1	0.167858	2.38401	1.02101	2.33496	0.0195454	0.0422855	0.940684
Diseases associated with surfactant metabolism	-0.160363	-1.45282	0.622419	-2.33416	0.0195875	0.0423221	0.940576
Transport of organic anions	-0.323493	-1.75758	0.753792	-2.33165	0.0197192	0.0425519	0.940237
CRMPs in Sema3A signaling	0.218025	1.90768	0.819651	2.32743	0.0199426	0.0429788	0.939662
alpha-linolenic acid (ALA) metabolism	0.282396	1.22853	0.52815	2.3261	0.0200134	0.0430211	0.939479
alpha-linolenic (omega3) and linoleic (omega6) acid metabolism	0.282396	1.22853	0.52815	2.3261	0.0200134	0.0430211	0.939479
Formation of ATP by chemiosmotic coupling	0.41772	1.11596	0.480368	2.32314	0.0201715	0.0433056	0.939073
FGFR1b ligand binding and activation	-0.149523	-1.13986	0.492053	-2.31654	0.0205289	0.0439196	0.938154
Chromatin modifying enzymes	0.0670271	3.49483	1.50873	2.31641	0.0205359	0.0439196	0.938136
Chromatin organization	0.0670271	3.49483	1.50873	2.31641	0.0205359	0.0439196	0.938136
IRS-related events triggered by IGF1R	-0.178863	-2.44028	1.05564	-2.31166	0.0207962	0.0444199	0.937468
Translesion synthesis by REV1	0.165784	1.786	0.776186	2.30099	0.021392	0.0456345	0.93594
Association of licensing factors with the pre-replicative complex	0.17107	1.62965	0.709586	2.29662	0.0216407	0.0460765	0.935302
Free fatty acid receptors	-0.363156	-0.861734	0.375257	-2.29638	0.0216541	0.0460765	0.935268
FGFR3b ligand binding and activation	-0.234199	-1.02754	0.44769	-2.2952	0.0217215	0.0461615	0.935096
MET activates PI3K/AKT signaling	-0.318434	-1.47515	0.643416	-2.29269	0.0218659	0.0463806	0.934726
Membrane binding and targetting of GAG proteins	0.149375	1.58547	0.691749	2.29197	0.0219073	0.0463806	0.93462
Synthesis And Processing Of GAG, GAGPOL Polyproteins	0.149375	1.58547	0.691749	2.29197	0.0219073	0.0463806	0.93462
Tryptophan catabolism	-0.253214	-1.43792	0.629026	-2.28595	0.0222574	0.0470625	0.933724
Molybdenum cofactor biosynthesis	-0.371268	-1.18431	0.519365	-2.28031	0.0225894	0.0477045	0.932875
Nef and signal transduction	0.335011	1.19714	0.526047	2.27573	0.0228623	0.0482202	0.932178
Metabolism of RNA	0.098018	2.54758	1.12091	2.27278	0.0230393	0.0485327	0.931726
CTLA4 inhibitory signaling	0.189589	2.47914	1.09135	2.27163	0.0231086	0.0486178	0.931549
G alpha (i) signalling events	0.160428	3.23507	1.42865	2.26442	0.0235482	0.0494807	0.930427
mTOR signalling	0.120653	2.29524	1.02001	2.25021	0.0244358	0.0512817	0.928164
Gamma-carboxylation of protein precursors	-0.294871	-1.10601	0.491631	-2.24967	0.0244699	0.0512892	0.928077
POU5F1 (OCT4), SOX2, NANOG activate genes related to proliferation	-0.280087	-1.41492	0.629315	-2.24835	0.0245542	0.0514017	0.927863
Signaling by FGFR1 in disease	-0.111267	-2.36104	1.05101	-2.24645	0.0246753	0.0515911	0.927554
Amine ligand-binding receptors	-0.0731527	-2.18682	0.974209	-2.24471	0.0247866	0.0517593	0.927271
Meiotic synapsis	0.162652	1.96488	0.875578	2.2441	0.0248262	0.0517778	0.92717
Signaling by Activin	-0.186431	-2.23765	0.998715	-2.24053	0.0250565	0.0521934	0.926583
Choline catabolism	-0.431611	-0.995786	0.444733	-2.23907	0.0251516	0.0523265	0.926341
Insulin receptor signalling cascade	-0.160314	-2.64983	1.18753	-2.23137	0.0256567	0.0533114	0.925056
RNA Polymerase I Promoter Escape	0.0479417	2.08958	0.93699	2.2301	0.025741	0.0534205	0.924841
Phosphorylation of Emi1	0.198989	1.14499	0.513538	2.22962	0.0257728	0.0534205	0.92476
Defective B4GALT1 causes B4GALT1-CDG (CDG-2d)	0.199939	1.03799	0.465879	2.22802	0.0258789	0.0535181	0.924491
Cargo trafficking to the periciliary membrane	0.167754	2.54873	1.14398	2.22796	0.0258835	0.0535181	0.924479
SHC-mediated cascade:FGFR2	0.261209	2.1157	0.954414	2.21675	0.02664	0.0550146	0.922555
Signaling by Nuclear Receptors	0.122804	2.36825	1.07029	2.21271	0.0269174	0.0554511	0.92185
Signaling by Retinoic Acid	0.122804	2.36825	1.07029	2.21271	0.0269174	0.0554511	0.92185
Paradoxical activation of RAF signaling by kinase inactive BRAF	0.152071	2.80112	1.26649	2.21172	0.0269862	0.055457	0.921675
Signaling by moderate kinase activity BRAF mutants	0.152071	2.80112	1.26649	2.21172	0.0269862	0.055457	0.921675
Defects in biotin (Btn) metabolism	-0.340267	-1.06762	0.483355	-2.20877	0.0271909	0.0558094	0.921155
Keratan sulfate degradation	0.283636	1.22654	0.555793	2.20684	0.0273254	0.0560172	0.920813
Negative regulation of MET activity	0.160632	2.21505	1.00505	2.20393	0.0275293	0.0563358	0.920295
Signal attenuation	-0.252845	-1.79863	0.816197	-2.20367	0.0275479	0.0563358	0.920247
Uptake and function of anthrax toxins	0.180359	2.27637	1.03346	2.20267	0.0276179	0.0564104	0.920069
Gap junction trafficking	0.157806	1.99895	0.911708	2.19253	0.0283413	0.0578177	0.918232
Phospholipase C-mediated cascade: FGFR1	-0.13405	-1.41367	0.646195	-2.18768	0.0286927	0.0584634	0.917339
Signaling by FGFR4	0.14363	3.24508	1.48646	2.1831	0.0290286	0.0590763	0.916486
Plasma lipoprotein assembly, remodeling, and clearance	0.171561	2.12221	0.973154	2.18075	0.0292016	0.0593565	0.916046
Global Genome Nucleotide Excision Repair (GG-NER)	0.0719138	2.35852	1.08295	2.17787	0.0294155	0.0596701	0.915503
Cytosolic sulfonation of small molecules	0.0538549	1.86205	0.855044	2.17772	0.0294268	0.0596701	0.915474
Translocation of ZAP-70 to Immunological synapse	0.426784	1.18177	0.542953	2.17657	0.0295129	0.0597725	0.915256
Catabolism of glucuronate to xylulose-5-phosphate	-0.240298	-1.03314	0.474875	-2.17559	0.0295856	0.0598476	0.915071
Extension of Telomeres	0.122738	1.77575	0.817486	2.1722	0.0298404	0.0599583	0.914424
Integration of energy metabolism	0.0735837	3.30597	1.5221	2.17198	0.0298574	0.0599583	0.914381
AMER1 mutants destabilize the destruction complex	0.115629	1.84734	0.850887	2.17107	0.0299257	0.0599583	0.914207
APC truncation mutants have impaired AXIN binding	0.115629	1.84734	0.850887	2.17107	0.0299257	0.0599583	0.914207
AXIN missense mutants destabilize the destruction complex	0.115629	1.84734	0.850887	2.17107	0.0299257	0.0599583	0.914207
AXIN mutants destabilize the destruction complex, activating WNT signaling	0.115629	1.84734	0.850887	2.17107	0.0299257	0.0599583	0.914207
truncated APC mutants destabilize the destruction complex	0.115629	1.84734	0.850887	2.17107	0.0299257	0.0599583	0.914207
Truncations of AMER1 destabilize the destruction complex	0.115629	1.84734	0.850887	2.17107	0.0299257	0.0599583	0.914207
Transcriptional activity of SMAD2/SMAD3:SMAD4 heterotrimer	0.0357287	2.67246	1.23209	2.16905	0.0300787	0.0601931	0.913819
Activation of NIMA Kinases NEK9, NEK6, NEK7	0.222665	1.30598	0.602944	2.166	0.0303112	0.0605864	0.913228
FGFR4 ligand binding and activation	-0.040391	-1.37675	0.635806	-2.16535	0.0303606	0.060613	0.913103
BH3-only proteins associate with and inactivate anti-apoptotic BCL-2 members	0.339232	1.3711	0.634299	2.1616	0.0306489	0.0611159	0.91237
Degradation of the extracellular matrix	0.190187	2.10229	0.973901	2.15863	0.030879	0.061502	0.911785
Metabolism of cofactors	0.300862	1.34146	0.621748	2.15756	0.0309623	0.0615949	0.911574
Miscellaneous substrates	-0.194835	-1.31974	0.612054	-2.15625	0.0310644	0.0617249	0.911315
Diseases associated with visual transduction	-0.315043	-1.38522	0.642892	-2.15467	0.0311877	0.0618237	0.911001
Retinoid cycle disease events	-0.315043	-1.38522	0.642892	-2.15467	0.0311877	0.0618237	0.911001
EGFR Transactivation by Gastrin	0.221434	1.49688	0.696273	2.14984	0.0315679	0.0624487	0.910035
Homologous DNA Pairing and Strand Exchange	0.106491	2.11596	0.984293	2.14972	0.0315773	0.0624487	0.910011
Intestinal absorption	-0.200898	-1.33352	0.621165	-2.1468	0.0318092	0.0628334	0.909422
A tetrasaccharide linker sequence is required for GAG synthesis	0.112544	2.02365	0.943266	2.14537	0.0319233	0.0629849	0.909132
Lipid particle organization	0.106517	1.24016	0.581024	2.13443	0.0328074	0.0646532	0.906885
RUNX1 regulates transcription of genes involved in WNT signaling	0.217234	1.3915	0.654035	2.12756	0.0333732	0.0656914	0.905446
Metabolism of porphyrins	0.278431	1.69209	0.796434	2.12458	0.0336213	0.066056	0.904815
Mitochondrial tRNA aminoacylation	0.142644	1.68188	0.791725	2.12432	0.0336431	0.066056	0.904759
Conjugation of benzoate with glycine	-0.198834	-1.07379	0.505571	-2.12391	0.0336773	0.066056	0.904672
VEGFR2 mediated cell proliferation	0.146349	2.30387	1.08496	2.12346	0.0337157	0.066056	0.904574
rRNA modification in the nucleus and cytosol	0.154472	1.63621	0.771131	2.12183	0.0338518	0.0662454	0.904228
Translesion synthesis by POLI	0.138197	1.7549	0.827302	2.12123	0.0339026	0.0662678	0.904099
Defective HLCS causes multiple carboxylase deficiency	-0.366502	-1.00627	0.476063	-2.11373	0.0345381	0.0674315	0.902481
HDR through Homologous Recombination (HRR)	0.0847142	2.39395	1.13359	2.11183	0.034701	0.0676709	0.902066
Transmission across Chemical Synapses	-0.0530466	-4.47127	2.11916	-2.10992	0.0348649	0.0678386	0.901649
Orexin and neuropeptides FF and QRFP bind to their respective receptors	-0.318394	-0.757379	0.358966	-2.10989	0.0348677	0.0678386	0.901642
Termination of translesion DNA synthesis	0.0773314	1.93945	0.919763	2.10864	0.0349761	0.0679106	0.901366
Telomere C-strand (Lagging Strand) Synthesis	0.116207	1.59242	0.755229	2.10853	0.0349855	0.0679106	0.901342
Signaling by high-kinase activity BRAF mutants	0.125612	2.41487	1.14877	2.10214	0.0355414	0.0689101	0.899926
InlB-mediated entry of Listeria monocytogenes into host cell	0.188598	1.72721	0.823439	2.09756	0.0359443	0.069611	0.898899
KSRP (KHSRP) binds and destabilizes mRNA	0.109351	1.9463	0.929968	2.09287	0.0363608	0.070308	0.897836
Gap-filling DNA repair synthesis and ligation in GG-NER	0.123748	1.64951	0.788273	2.09257	0.0363879	0.070308	0.897767
Formation of Incision Complex in GG-NER	0.0491487	1.91639	0.921839	2.07888	0.0376286	0.0725941	0.8946
APOBEC3G mediated resistance to HIV-1 infection	0.366659	1.1666	0.561254	2.07856	0.0376574	0.0725941	0.894527
NRIF signals cell death from the nucleus	0.213186	1.49688	0.720908	2.07638	0.0378586	0.0728984	0.894013
Signaling by FGFR2 in disease	0.1413	2.60528	1.25525	2.07552	0.0379385	0.0729687	0.893808
Interleukin receptor SHC signaling	0.273213	1.93052	0.930419	2.07489	0.0379964	0.0729965	0.893661
Mitochondrial calcium ion transport	0.264007	1.5636	0.754225	2.07312	0.0381614	0.0732298	0.893239
Activation of TRKA receptors	-0.287627	-1.07813	0.520617	-2.07087	0.038371	0.0732303	0.892703
Misspliced GSK3beta mutants stabilize beta-catenin	0.118595	1.84584	0.891774	2.06985	0.0384666	0.0732303	0.892458
phosphorylation site mutants of CTNNB1 are not targeted to the proteasome by the destruction complex	0.118595	1.84584	0.891774	2.06985	0.0384666	0.0732303	0.892458
S33 mutants of beta-catenin aren't phosphorylated	0.118595	1.84584	0.891774	2.06985	0.0384666	0.0732303	0.892458
S37 mutants of beta-catenin aren't phosphorylated	0.118595	1.84584	0.891774	2.06985	0.0384666	0.0732303	0.892458
S45 mutants of beta-catenin aren't phosphorylated	0.118595	1.84584	0.891774	2.06985	0.0384666	0.0732303	0.892458
T41 mutants of beta-catenin aren't phosphorylated	0.118595	1.84584	0.891774	2.06985	0.0384666	0.0732303	0.892458
ATF6 (ATF6-alpha) activates chaperones	0.0393293	1.38842	0.671358	2.06807	0.0386333	0.0734645	0.892032
Relaxin receptors	-0.37284	-0.79647	0.385258	-2.06737	0.0386994	0.073507	0.891863
Reproduction	0.0920302	2.28832	1.10927	2.06291	0.0391211	0.0742241	0.890784
CDO in myogenesis	-0.142949	-1.98477	0.963821	-2.05927	0.0394687	0.074715	0.889894
Myogenesis	-0.142949	-1.98477	0.963821	-2.05927	0.0394687	0.074715	0.889894
HuR (ELAVL1) binds and stabilizes mRNA	0.16151	1.34592	0.6564	2.05046	0.0403195	0.0762396	0.887714
Interleukin-2 family signaling	0.256769	1.90215	0.928379	2.04889	0.0404728	0.0764436	0.88732
Complement cascade	-0.139149	-1.38032	0.674323	-2.04697	0.0406612	0.0767132	0.886837
Regulation of TP53 Expression and Degradation	0.112223	2.17934	1.06981	2.03712	0.0416379	0.0783802	0.88433
Mitochondrial biogenesis	0.0744949	2.2727	1.11564	2.03712	0.041638	0.0783802	0.884329
ERKs are inactivated	0.145629	1.59966	0.785905	2.03544	0.0418067	0.0786096	0.883896
Nucleotide Excision Repair	0.0491963	2.31951	1.14085	2.03314	0.0420385	0.0789257	0.8833
Assembly of the ORC complex at the origin of replication	-0.302499	-1.12347	0.552708	-2.03266	0.0420868	0.0789257	0.883176
Transcriptional regulation of pluripotent stem cells	-0.138019	-2.43861	1.19988	-2.03238	0.0421156	0.0789257	0.883102
Synthesis of IP2, IP, and Ins in the cytosol	-0.150322	-1.67199	0.823114	-2.03129	0.0422254	0.0790432	0.882819
Gap-filling DNA repair synthesis and ligation in TC-NER	0.047666	2.01773	0.998169	2.02143	0.0432356	0.0808134	0.880219
Interaction between L1 and Ankyrins	-0.216308	-1.67888	0.830665	-2.02112	0.0432671	0.0808134	0.880137
Loss of Function of SMAD2/3 in Cancer	0.189834	1.30608	0.647346	2.01758	0.0436346	0.081277	0.87919
SMAD2/3 MH2 Domain Mutants in Cancer	0.189834	1.30608	0.647346	2.01758	0.0436346	0.081277	0.87919
MAP2K and MAPK activation	0.116644	2.41962	1.19941	2.01734	0.0436604	0.081277	0.879124
SMAD2/SMAD3:SMAD4 heterotrimer regulates transcription	0.0372217	2.1187	1.05108	2.01574	0.0438275	0.0814937	0.878693
HDR through MMEJ (alt-NHEJ)	0.102258	1.36314	0.676399	2.01529	0.0438738	0.0814937	0.878574
RNA Pol II CTD phosphorylation and interaction with CE	0.0685623	1.71127	0.852414	2.00756	0.0446899	0.0828266	0.876467
RNA Pol II CTD phosphorylation and interaction with CE during HIV infection	0.0685623	1.71127	0.852414	2.00756	0.0446899	0.0828266	0.876467
STING mediated induction of host immune responses	0.332293	1.44216	0.722684	1.99556	0.0459814	0.0850763	0.873126
SHC-related events triggered by IGF1R	0.197761	1.2935	0.648258	1.99535	0.046005	0.0850763	0.873065
Nucleobase biosynthesis	0.0998057	1.76957	0.890074	1.98811	0.0467995	0.0864505	0.871006
Listeria monocytogenes entry into host cells	0.0937313	1.93089	0.972706	1.98507	0.0471372	0.0869788	0.87013
Pre-NOTCH Processing in Golgi	0.0253332	1.6025	0.808608	1.9818	0.0475013	0.0875544	0.869185
SHC-mediated cascade:FGFR4	0.262015	1.6256	0.820905	1.98025	0.0476749	0.087636	0.868734
Adrenaline,noradrenaline inhibits insulin secretion	0.0884611	2.18402	1.10323	1.97966	0.0477416	0.087636	0.86856
Activation of Matrix Metalloproteinases	0.169518	1.76529	0.89173	1.97962	0.0477462	0.087636	0.868548
IGF1R signaling cascade	-0.151904	-2.14303	1.08284	-1.97909	0.0478062	0.087636	0.868392
Signaling by Type 1 Insulin-like Growth Factor 1 Receptor (IGF1R)	-0.151904	-2.14303	1.08284	-1.97909	0.0478062	0.087636	0.868392
Regulation of IFNG signaling	0.281111	1.26597	0.639823	1.97862	0.0478585	0.0876362	0.868257
DNA Damage Recognition in GG-NER	0.129518	1.96086	0.993419	1.97385	0.0483991	0.0885299	0.86685
Regulation of PTEN localization	0.0616462	1.46266	0.741423	1.97277	0.0485214	0.088657	0.866532
FGFR2c ligand binding and activation	0.00707983	-1.20384	0.611153	-1.96978	0.0488635	0.0891852	0.865642
PD-1 signaling	0.450845	1.14019	0.579612	1.96717	0.0491635	0.0896355	0.86486
Interleukin-18 signaling	0.240604	0.918877	0.468576	1.961	0.0498794	0.090689	0.862993
Non-integrin membrane-ECM interactions	0.206439	1.50546	0.767823	1.96068	0.0499163	0.090689	0.862896
IRAK2 mediated activation of TAK1 complex upon TLR7/8 or 9 stimulation	0.123233	1.63345	0.833252	1.96033	0.0499572	0.090689	0.86279
TICAM1,TRAF6-dependent induction of TAK1 complex	0.123233	1.63345	0.833252	1.96033	0.0499572	0.090689	0.86279
Ligand-independent caspase activation via DCC	0.252322	1.38655	0.707892	1.9587	0.0501476	0.0909364	0.862293
Regulation of beta-cell development	-0.214618	-1.44581	0.739139	-1.95608	0.0504562	0.0913975	0.861486
Ras activation uopn Ca2+ infux through NMDA receptor	-0.0849558	-1.62135	0.829701	-1.95414	0.0506844	0.0916177	0.86089
Beta oxidation of decanoyl-CoA to octanoyl-CoA-CoA	0.399407	0.950534	0.486425	1.95412	0.0506868	0.0916177	0.860884
Gluconeogenesis	0.213913	1.496	0.765805	1.9535	0.0507601	0.0916517	0.860692
Signaling by FGFR2 IIIa TM	0.19158	1.58751	0.813597	1.95123	0.0510299	0.0920399	0.859986
TRP channels	-0.13074	-1.91301	0.982248	-1.94758	0.0514648	0.0927249	0.858848
Antimicrobial peptides	0.194892	1.87347	0.962201	1.94707	0.0515262	0.0927361	0.858687
Signaling by NOTCH3	0.279357	1.25831	0.646609	1.94601	0.0516537	0.0928662	0.858353
RORA activates gene expression	-0.296546	-1.46297	0.754328	-1.93943	0.0524487	0.0941396	0.856268
Antigen activates B Cell Receptor (BCR) leading to generation of second messengers	0.203478	1.71692	0.885366	1.93922	0.052474	0.0941396	0.856202
Processing of SMDT1	0.27153	1.28564	0.663503	1.93766	0.0526653	0.094382	0.855699
GRB2 events in ERBB2 signaling	0.218067	1.62051	0.837444	1.93507	0.0529815	0.0948476	0.854869
Integrin cell surface interactions	0.16488	1.60711	0.832166	1.93124	0.053454	0.0955916	0.853626
Diseases of Mismatch Repair (MMR)	0.237868	0.987702	0.511899	1.92949	0.0536707	0.0958771	0.853056
Vitamin B5 (pantothenate) metabolism	0.209375	1.64313	0.854056	1.92392	0.0543649	0.0970143	0.851228
Formation of TC-NER Pre-Incision Complex	0.0590062	1.78192	0.926558	1.92317	0.0544593	0.0970652	0.850979
Synthesis of PIPs at the Golgi membrane	0.134263	1.50145	0.78088	1.92277	0.054509	0.0970652	0.850848
RNA Polymerase I Transcription Termination	0.0342359	1.89544	0.986765	1.92086	0.0547494	0.0973902	0.850214
MET activates PTK2 signaling	0.160498	1.29916	0.676746	1.91971	0.0548945	0.0975427	0.849831
GRB7 events in ERBB2 signaling	-0.334011	-0.930942	0.485052	-1.91926	0.0549512	0.0975427	0.849682
Erythrocytes take up carbon dioxide and release oxygen	-0.169001	-1.41425	0.737831	-1.91676	0.0552679	0.0978981	0.848845
O2/CO2 exchange in erythrocytes	-0.169001	-1.41425	0.737831	-1.91676	0.0552679	0.0978981	0.848845
Presynaptic phase of homologous DNA pairing and strand exchange	0.102204	1.86804	0.976497	1.913	0.0557476	0.0986439	0.847578
Formation of the Early Elongation Complex	0.0696265	1.76861	0.929385	1.90299	0.0570413	0.100721	0.844152
Formation of the HIV-1 Early Elongation Complex	0.0696265	1.76861	0.929385	1.90299	0.0570413	0.100721	0.844152
Voltage gated Potassium channels	-0.104502	-1.77318	0.932542	-1.90144	0.057244	0.100973	0.843614
Formation of Fibrin Clot (Clotting Cascade)	-0.274019	-1.31988	0.695374	-1.89808	0.0576857	0.101645	0.842441
Transcription-Coupled Nucleotide Excision Repair (TC-NER)	0.0467389	1.9633	1.03966	1.8884	0.0589724	0.103804	0.839019
Synthesis of PA	-0.101257	-2.54849	1.3557	-1.87984	0.0601303	0.10566	0.83593
Inhibition of replication initiation of damaged DNA by RB1/E2F1	0.076948	1.25341	0.666824	1.87967	0.0601524	0.10566	0.835871
tRNA processing	0.0447474	2.48782	1.32393	1.87912	0.0602283	0.105682	0.835668
CREB phosphorylation through the activation of CaMKK	0.13859	1.02419	0.545254	1.87837	0.0603307	0.105752	0.835395
Defective CHST14 causes EDS, musculocontractural type	0.165456	0.840835	0.447823	1.87761	0.0604351	0.105824	0.835116
Regulation of cytoskeletal remodeling and cell spreading by IPP complex components	0.192682	1.03384	0.552071	1.87265	0.0611161	0.106906	0.833294
Gene expression (Transcription)	0.015553	4.83719	2.58812	1.869	0.0616231	0.10768	0.831936
Adenylate cyclase activating pathway	-0.211147	-1.14506	0.614119	-1.86456	0.0622427	0.10865	0.830274
p75 NTR receptor-mediated signalling	0.0729259	3.09136	1.65968	1.86263	0.0625144	0.108897	0.829544
Ion homeostasis	-0.0463744	-2.29344	1.23155	-1.86224	0.0625696	0.108897	0.829396
Kinesins	0.109155	2.17759	1.16938	1.86217	0.0625785	0.108897	0.829372
Citric acid cycle (TCA cycle)	0.223073	1.13075	0.608435	1.85846	0.063103	0.109696	0.827962
Miscellaneous transport and binding events	0.130101	1.96691	1.05868	1.85789	0.0631843	0.109724	0.827743
Oncogene Induced Senescence	0.0494181	2.31144	1.24513	1.85639	0.0633985	0.109982	0.827167
Tandem pore domain potassium channels	-0.160463	-1.09649	0.593318	-1.84807	0.064592	0.111937	0.823949
Synthesis of glycosylphosphatidylinositol (GPI)	-0.0603524	-2.12211	1.15011	-1.84513	0.0650184	0.112533	0.822798
Signaling by cytosolic FGFR1 fusion mutants	-0.167922	-1.50042	0.813333	-1.84478	0.0650694	0.112533	0.82266
Cytochrome P450 - arranged by substrate type	-0.144697	-1.67683	0.909881	-1.84291	0.0653426	0.112889	0.821921
Nuclear Events (kinase and transcription factor activation)	0.112137	2.12927	1.1564	1.84129	0.0655793	0.11318	0.821281
Neurotransmitter clearance	-0.178521	-1.11922	0.607994	-1.84084	0.0656456	0.11318	0.821102
Biotin transport and metabolism	-0.297528	-0.98542	0.538731	-1.82915	0.067377	0.116046	0.816406
Signaling by NOTCH4	0.220043	1.30192	0.712491	1.82728	0.0676577	0.11641	0.815643
Electric Transmission Across Gap Junctions	-0.433941	-0.944946	0.519715	-1.8182	0.0690332	0.118534	0.811897
Transmission across Electrical Synapses	-0.433941	-0.944946	0.519715	-1.8182	0.0690332	0.118534	0.811897
TRAF6-mediated induction of TAK1 complex within TLR4 complex	0.112011	1.53787	0.847724	1.81412	0.0696591	0.119487	0.810188
Sodium-coupled phosphate cotransporters	-0.333322	-0.951888	0.526099	-1.80933	0.0703995	0.120634	0.808164
Removal of aminoterminal propeptides from gamma-carboxylated proteins	-0.228499	-0.888489	0.491744	-1.80681	0.0707916	0.121182	0.80709
NGF-independant TRKA activation	-0.296603	-0.8583	0.476216	-1.80233	0.0714932	0.122258	0.805167
Tie2 Signaling	0.128896	1.70777	0.950314	1.79705	0.0723272	0.123559	0.802876
Intrinsic Pathway of Fibrin Clot Formation	-0.248249	-1.21467	0.677287	-1.79344	0.0729027	0.12409	0.801293
Leading Strand Synthesis	0.0656601	1.13316	0.631905	1.79325	0.0729336	0.12409	0.801208
Polymerase switching	0.0656601	1.13316	0.631905	1.79325	0.0729336	0.12409	0.801208
Polymerase switching on the C-strand of the telomere	0.0656601	1.13316	0.631905	1.79325	0.0729336	0.12409	0.801208
Extracellular matrix organization	0.123136	1.90866	1.06549	1.79135	0.0732377	0.124482	0.80037
RUNX1 and FOXP3 control the development of regulatory T lymphocytes (Tregs)	0.305483	1.08246	0.604453	1.79081	0.0733243	0.124503	0.800132
N-glycan antennae elongation in the medial/trans-Golgi	0.113357	2.03594	1.13788	1.78924	0.0735762	0.124717	0.799437
Synthesis of 5-eicosatetraenoic acids	0.216412	1.15365	0.644819	1.7891	0.0735984	0.124717	0.799376
mRNA Capping	0.059815	1.54123	0.862743	1.78643	0.0740298	0.125299	0.798186
Antiviral mechanism by IFN-stimulated genes	0.060965	2.09427	1.17331	1.78493	0.0742731	0.125299	0.797514
ISG15 antiviral mechanism	0.060965	2.09427	1.17331	1.78493	0.0742731	0.125299	0.797514
Cam-PDE 1 activation	0.12095	1.08805	0.609608	1.78483	0.0742887	0.125299	0.797471
Assembly of collagen fibrils and other multimeric structures	0.180379	1.46303	0.819775	1.78467	0.0743149	0.125299	0.797399
Deadenylation of mRNA	-0.1917	-1.76594	0.990312	-1.78322	0.0745506	0.125518	0.796748
Transcriptional regulation by the AP-2 (TFAP2) family of transcription factors	0.0412444	1.88928	1.05963	1.78295	0.0745939	0.125518	0.796628
Neurofascin interactions	0.179938	1.24109	0.696967	1.78071	0.0749604	0.126008	0.795615
Sphingolipid metabolism	0.0992991	2.17364	1.22394	1.77594	0.0757433	0.127197	0.793447
Retrograde neurotrophin signalling	0.182777	1.47694	0.833351	1.77229	0.0763468	0.128027	0.791774
Tight junction interactions	-0.193637	-1.85101	1.04457	-1.77203	0.0763897	0.128027	0.791655
NRAGE signals death through JNK	-0.0891219	-1.91266	1.08045	-1.77024	0.0766866	0.128397	0.790831
Fatty acids	-0.282498	-1.03521	0.585968	-1.76668	0.0772826	0.129266	0.789174
CREB phosphorylation through the activation of CaMKII	-0.102679	-1.44562	0.818699	-1.76575	0.0774377	0.129396	0.788743
Beta oxidation of octanoyl-CoA to hexanoyl-CoA	0.397196	0.75314	0.426753	1.76481	0.077595	0.129531	0.788305
CREB phosphorylation	0.254581	1.21979	0.691717	1.76342	0.0778291	0.129792	0.787654
Beta oxidation of lauroyl-CoA to decanoyl-CoA-CoA	0.294339	0.765984	0.434674	1.76221	0.0780345	0.130006	0.787081
PTK6 Regulates Proteins Involved in RNA Processing	-0.00408091	1.07286	0.611388	1.75479	0.0792948	0.131904	0.783566
Glutathione conjugation	0.162204	1.35401	0.771698	1.75458	0.0793308	0.131904	0.783465
Phosphate bond hydrolysis by NUDT proteins	-0.398227	-0.965362	0.551887	-1.7492	0.0802559	0.13331	0.780878
Glucuronidation	0.109774	1.43465	0.822455	1.74435	0.0810984	0.134577	0.778518
Unwinding of DNA	0.133012	0.810709	0.46557	1.74133	0.0816264	0.135319	0.777036
Striated Muscle Contraction	-0.204889	-1.13345	0.651489	-1.73979	0.0818967	0.135634	0.776277
Mitotic Telophase/Cytokinesis	-0.217796	-1.24882	0.718662	-1.7377	0.0822641	0.136108	0.775244
Translesion synthesis by POLK	0.109811	1.35642	0.783563	1.7311	0.0834344	0.137791	0.771949
Signal regulatory protein family interactions	0.17767	1.29406	0.747565	1.73104	0.083445	0.137791	0.77192
SLBP Dependent Processing of Replication-Dependent Histone Pre-mRNAs	0.110585	1.0371	0.599559	1.72976	0.0836724	0.138031	0.771278
Gamma-carboxylation, transport, and amino-terminal cleavage of proteins	-0.191559	-0.84859	0.490723	-1.72926	0.0837618	0.138043	0.771026
Glycerophospholipid catabolism	-0.0452224	-1.01945	0.590547	-1.72628	0.0842966	0.138788	0.769517
Regulation of TP53 Degradation	0.0959043	1.85397	1.07529	1.72416	0.0846791	0.139281	0.768436
Signaling by NOTCH	0.0268132	2.67509	1.55908	1.71582	0.0861956	0.141637	0.764143
Dual Incision in GG-NER	0.010431	1.54548	0.902641	1.71218	0.0868639	0.142596	0.762246
Carboxyterminal post-translational modifications of tubulin	0.0678969	1.91176	1.11725	1.71113	0.0870571	0.142774	0.761698
NOTCH2 Activation and Transmission of Signal to the Nucleus	0.172966	1.43853	0.843302	1.70583	0.0880397	0.144244	0.758904
Activation of the pre-replicative complex	0.0582564	1.16774	0.684839	1.70514	0.0881692	0.144316	0.758535
Reduction of cytosolic Ca++ levels	0.144071	1.46745	0.861064	1.70423	0.0883376	0.144328	0.758055
CD22 mediated BCR regulation	0.396057	0.810823	0.475786	1.70418	0.0883481	0.144328	0.758025
rRNA processing	0.146894	1.16578	0.685878	1.69969	0.0891896	0.145561	0.755627
Chylomicron assembly	0.174726	0.810737	0.477224	1.69886	0.0893457	0.145674	0.755181
Regulation of pyruvate dehydrogenase (PDH) complex	0.11316	1.31595	0.776875	1.6939	0.0902839	0.147061	0.752501
EPHA-mediated growth cone collapse	0.0931916	1.62854	0.963029	1.69106	0.0908259	0.147801	0.750951
Ketone body metabolism	-0.00184482	-1.08349	0.641176	-1.68984	0.091058	0.148035	0.750286
Neurotransmitter receptors and postsynaptic signal transmission	-0.0376306	-2.87796	1.71117	-1.68186	0.092595	0.150389	0.745878
rRNA processing in the nucleus and cytosol	0.145612	1.12269	0.670637	1.67406	0.094118	0.152715	0.741497
Transport of bile salts and organic acids, metal ions and amine compounds	-0.0723116	-2.33319	1.40243	-1.66367	0.0961776	0.155906	0.735552
Platelet homeostasis	0.0769795	2.42511	1.45964	1.66144	0.0966248	0.15648	0.734259
Cell-extracellular matrix interactions	0.0949252	1.10028	0.66255	1.66067	0.096779	0.156579	0.733812
Protein methylation	0.021983	1.25131	0.755535	1.65619	0.0976839	0.157891	0.731191
Activation of IRF3/IRF7 mediated by TBK1/IKK epsilon	0.138779	1.37344	0.829598	1.65555	0.0978131	0.157948	0.730816
Elastic fibre formation	0.112455	1.25944	0.761554	1.65377	0.0981737	0.158378	0.72977
Neurotoxicity of clostridium toxins	-0.19421	-1.18843	0.720173	-1.6502	0.0989027	0.159401	0.727653
Glucagon-type ligand receptors	0.126586	1.56335	0.948427	1.64836	0.0992796	0.159855	0.726557
Negative regulation of FGFR4 signaling	0.155556	1.96224	1.19168	1.64661	0.0996376	0.160278	0.725516
Defective CHST6 causes MCDC1	0.187739	0.68946	0.419071	1.64521	0.0999263	0.160589	0.724676
Activated NOTCH1 Transmits Signal to the Nucleus	0.114591	1.79819	1.09387	1.64388	0.100202	0.160878	0.723874
Branched-chain amino acid catabolism	-0.144727	-1.01958	0.621709	-1.63995	0.101015	0.162028	0.721505
Netrin mediated repulsion signals	-0.0725205	-1.02975	0.629879	-1.63484	0.102083	0.163586	0.718387
Role of ABL in ROBO-SLIT signaling	0.219382	1.02198	0.625659	1.63344	0.102376	0.1639	0.717529
RUNX1 regulates estrogen receptor mediated transcription	0.149085	0.9849	0.604653	1.62887	0.103341	0.165287	0.714707
Dermatan sulfate biosynthesis	0.0879767	0.827242	0.508546	1.62668	0.103805	0.165871	0.713348
Mitotic Prometaphase	0.0330863	2.27778	1.4014	1.62536	0.104087	0.166163	0.712524
WNT ligand biogenesis and trafficking	0.131684	1.64282	1.01232	1.62282	0.104627	0.166868	0.710938
RNA Polymerase III Abortive And Retractive Initiation	-0.127276	-1.97213	1.21632	-1.62139	0.104934	0.167034	0.710037
RNA Polymerase III Transcription	-0.127276	-1.97213	1.21632	-1.62139	0.104934	0.167034	0.710037
TNFR1-mediated ceramide production	0.169689	0.947704	0.584662	1.62094	0.10503	0.167034	0.709758
IRS-mediated signalling	-0.12887	-1.74713	1.08113	-1.61602	0.106091	0.168562	0.70664
Abacavir metabolism	-0.290492	-0.875661	0.542853	-1.61307	0.106729	0.169416	0.704764
Defects in vitamin and cofactor metabolism	-0.216984	-1.20809	0.749774	-1.61128	0.10712	0.169876	0.703613
ERBB2 Activates PTK6 Signaling	-0.079421	-1.22963	0.764918	-1.60754	0.107937	0.17101	0.701206
Regulation of gene expression in beta cells	-0.147171	-1.05529	0.657555	-1.60486	0.108524	0.171778	0.699475
Na+/Cl- dependent neurotransmitter transporters	-0.100047	-1.21919	0.760036	-1.60412	0.108689	0.171877	0.698988
Sperm Motility And Taxes	-0.341676	-0.83756	0.523827	-1.59893	0.109837	0.17353	0.695596
eNOS activation and regulation	0.0157376	1.42569	0.897391	1.5887	0.112128	0.176817	0.688815
Metabolism of nitric oxide	0.0157376	1.42569	0.897391	1.5887	0.112128	0.176817	0.688815
tRNA processing in the nucleus	0.0451072	1.83055	1.15276	1.58797	0.112293	0.176911	0.688326
Negative feedback regulation of MAPK pathway	-0.105445	-1.00847	0.635297	-1.5874	0.112423	0.17695	0.68794
Integrin alphaIIb beta3 signaling	0.0472997	1.43133	0.903553	1.58411	0.113168	0.17779	0.68573
Integrin signaling	0.0472997	1.43133	0.903553	1.58411	0.113168	0.17779	0.68573
Signaling by RAS mutants	0.109964	2.16842	1.37003	1.58275	0.113477	0.17811	0.68481
Heme biosynthesis	0.180179	1.08808	0.688345	1.58072	0.113941	0.178671	0.683432
Plasma lipoprotein remodeling	0.162658	1.17145	0.742867	1.57693	0.114813	0.17987	0.680841
RNA Polymerase II Pre-transcription Events	0.0482282	1.96996	1.25175	1.57377	0.11554	0.180841	0.678675
Josephin domain DUBs	0.0807381	1.03991	0.66137	1.57235	0.115869	0.181187	0.677696
Major pathway of rRNA processing in the nucleolus and cytosol	0.133213	1.03796	0.662699	1.56627	0.117286	0.183196	0.673474
Metabolism	0.0636603	2.02517	1.294	1.56505	0.117571	0.183196	0.672623
GAB1 signalosome	-0.181079	-1.1758	0.751363	-1.56489	0.117608	0.183196	0.672512
Initiation of Nuclear Envelope Reformation	0.0983314	1.33913	0.856197	1.56404	0.117808	0.183196	0.671917
Nuclear Envelope Reassembly	0.0983314	1.33913	0.856197	1.56404	0.117808	0.183196	0.671917
Regulation of FZD by ubiquitination	-0.194396	-1.32561	0.847624	-1.56391	0.117839	0.183196	0.671822
LGI-ADAM interactions	-0.116207	-1.00775	0.645331	-1.56161	0.118381	0.183196	0.670205
Constitutive Signaling by NOTCH1 HD+PEST Domain Mutants	0.073955	2.16636	1.38757	1.56126	0.118462	0.183196	0.669963
Constitutive Signaling by NOTCH1 PEST Domain Mutants	0.073955	2.16636	1.38757	1.56126	0.118462	0.183196	0.669963
Signaling by NOTCH1 HD+PEST Domain Mutants in Cancer	0.073955	2.16636	1.38757	1.56126	0.118462	0.183196	0.669963
Signaling by NOTCH1 in Cancer	0.073955	2.16636	1.38757	1.56126	0.118462	0.183196	0.669963
Signaling by NOTCH1 PEST Domain Mutants in Cancer	0.073955	2.16636	1.38757	1.56126	0.118462	0.183196	0.669963
TP53 regulates transcription of additional cell cycle genes whose exact role in the p53 pathway remain uncertain	0.096251	1.31291	0.844338	1.55496	0.119955	0.185335	0.665499
SHC1 events in ERBB2 signaling	0.12499	1.62769	1.04747	1.55392	0.120203	0.185547	0.664758
Reversal of alkylation damage by DNA dioxygenases	0.114161	1.1067	0.717151	1.54319	0.122784	0.189357	0.657026
Vitamin B1 (thiamin) metabolism	-0.0958556	-0.878061	0.57048	-1.53916	0.123765	0.190529	0.654082
Proton-coupled monocarboxylate transport	0.106882	0.807679	0.52476	1.53914	0.12377	0.190529	0.654065
Synthesis of PIPs at the ER membrane	0.19271	0.89298	0.581847	1.53473	0.124849	0.192014	0.650825
Organic cation transport	0.174474	1.10399	0.720085	1.53313	0.125243	0.192273	0.649642
Pyruvate metabolism	0.0779098	1.38369	0.902529	1.53312	0.125246	0.192273	0.649633
Defective ABCA3 causes pulmonary surfactant metabolism dysfunction type 3 (SMDP3)	-0.191417	-0.685248	0.447427	-1.53153	0.125638	0.192699	0.648454
SRP-dependent cotranslational protein targeting to membrane	0.137846	0.759913	0.49669	1.52995	0.126028	0.19312	0.647282
Signaling by EGFR	0.0455156	2.3151	1.51551	1.52761	0.12661	0.193836	0.64553
Zinc transporters	0.142939	1.16333	0.764686	1.52132	0.128179	0.196059	0.640807
Negative regulation of TCF-dependent signaling by WNT ligand antagonists	-0.151804	-0.91535	0.60276	-1.5186	0.128864	0.196927	0.638745
Peptide hormone metabolism	0.04054	2.55751	1.68862	1.51456	0.129885	0.198307	0.635668
Platelet calcium homeostasis	-0.0974312	-1.53638	1.01652	-1.51141	0.130683	0.199345	0.63326
Negative regulation of FGFR2 signaling	0.137183	1.83268	1.21678	1.50618	0.132021	0.201039	0.629221
Synthesis of Ketone Bodies	-0.0621285	-0.86058	0.571383	-1.50613	0.132033	0.201039	0.629187
Prolonged ERK activation events	0.0152334	1.17665	0.782694	1.50334	0.132753	0.201868	0.627013
tRNA modification in the nucleus and cytosol	0.0336217	1.74738	1.16253	1.50308	0.132818	0.201868	0.626817
Lysosphingolipid and LPA receptors	0.230211	0.997008	0.66425	1.50095	0.133368	0.202522	0.625155
The retinoid cycle in cones (daylight vision)	-0.510283	-0.560283	0.373447	-1.5003	0.133536	0.202594	0.624647
PTK6 promotes HIF1A stabilization	0.25427	0.986576	0.659157	1.49672	0.134465	0.20382	0.621839
HDR through Single Strand Annealing (SSA)	0.0760534	1.5022	1.00554	1.49393	0.135194	0.20474	0.619636
IRF3 mediated activation of type 1 IFN	0.234935	0.79684	0.534755	1.4901	0.136197	0.206073	0.616604
Signaling by FGFR2	0.0774633	2.52499	1.69562	1.48912	0.136456	0.206279	0.615822
Degradation of cysteine and homocysteine	0.182985	0.888322	0.596894	1.48824	0.136688	0.206444	0.61512
Interleukin-15 signaling	0.205164	1.01703	0.685043	1.48462	0.137644	0.207701	0.612228
Platelet Aggregation (Plug Formation)	0.0382917	1.38452	0.933494	1.48316	0.138033	0.208102	0.61105
HDMs demethylate histones	0.115358	1.56976	1.06159	1.47869	0.139223	0.209677	0.607451
CYP2E1 reactions	-0.248344	-0.769182	0.520315	-1.4783	0.139327	0.209677	0.607134
Dual incision in TC-NER	0.00741576	1.43399	0.971355	1.47628	0.139869	0.210304	0.605494
mitochondrial fatty acid beta-oxidation of unsaturated fatty acids	0.297781	0.693886	0.471074	1.47299	0.140754	0.211446	0.602815
TP53 Regulates Transcription of DNA Repair Genes	-0.00959299	1.86352	1.26896	1.46854	0.141957	0.213062	0.599175
Activation of PUMA and translocation to mitochondria	0.055181	1.0861	0.741292	1.46514	0.142883	0.214261	0.596371
CD28 dependent PI3K/Akt signaling	0.133728	1.6701	1.14095	1.46378	0.143254	0.214516	0.59525
Phospholipase C-mediated cascade; FGFR4	0.00682181	-0.952505	0.650804	-1.46358	0.143308	0.214516	0.595084
NF-kB activation through FADD/RIP-1 pathway mediated by caspase-8 and -10	0.133001	1.02284	0.699422	1.46241	0.143628	0.214804	0.594114
Metabolism of steroid hormones	0.132939	1.28117	0.877871	1.45941	0.144453	0.215845	0.591618
Intraflagellar transport	-0.109325	-1.68076	1.15656	-1.45324	0.146157	0.218148	0.586462
Glutamate binding, activation of AMPA receptors and synaptic plasticity	0.0184981	-1.7104	1.17762	-1.45243	0.146383	0.218148	0.585775
Trafficking of AMPA receptors	0.0184981	-1.7104	1.17762	-1.45243	0.146383	0.218148	0.585775
MAPK1 (ERK2) activation	-0.17432	-0.842331	0.582935	-1.44498	0.148462	0.22105	0.579483
Eicosanoids	-0.237086	-0.848185	0.587875	-1.4428	0.149078	0.221583	0.577622
Metabolism of folate and pterines	-0.105749	-1.1698	0.810824	-1.44273	0.149097	0.221583	0.577562
Digestion and absorption	-0.0621438	-1.17996	0.818105	-1.44231	0.149216	0.221583	0.577204
Serine biosynthesis	-0.163126	-0.766215	0.536125	-1.42917	0.152955	0.226935	0.5659
G alpha (12/13) signalling events	0.0752787	1.97347	1.38172	1.42827	0.153215	0.22712	0.565115
Ion transport by P-type ATPases	-0.0389415	-2.01749	1.41363	-1.42717	0.153532	0.227223	0.564158
Gastrin-CREB signalling pathway via PKC and MAPK	0.12135	2.19533	1.53833	1.42709	0.153555	0.227223	0.564087
Activated point mutants of FGFR2	0.0100034	-0.950021	0.666262	-1.4259	0.153898	0.227458	0.563051
Cell junction organization	-0.122895	-1.99045	1.39622	-1.4256	0.153984	0.227458	0.562791
Digestion of dietary carbohydrate	-0.0997409	-0.848082	0.595667	-1.42375	0.154518	0.228047	0.561178
Butyrate Response Factor 1 (BRF1) binds and destabilizes mRNA	0.116703	1.35338	0.951806	1.42191	0.155054	0.228636	0.559562
Frs2-mediated activation	0.0683223	0.936194	0.65908	1.42046	0.155475	0.229057	0.55829
Erythrocytes take up oxygen and release carbon dioxide	-0.144977	-0.780371	0.549981	-1.41891	0.155927	0.229521	0.556929
Eicosanoid ligand-binding receptors	-0.0393328	-0.920753	0.650946	-1.41448	0.15722	0.231222	0.553029
Signaling by ERBB2	0.0327591	2.15135	1.52552	1.41024	0.158468	0.232853	0.54927
Synaptic adhesion-like molecules	-0.140258	-1.29765	0.920731	-1.40937	0.158725	0.233028	0.548494
Role of second messengers in netrin-1 signaling	-0.144225	-1.10727	0.787394	-1.40624	0.159653	0.234185	0.545703
CaMK IV-mediated phosphorylation of CREB	0.14338	0.743234	0.529165	1.40454	0.160158	0.234721	0.544184
Keratan sulfate/keratin metabolism	0.0700489	1.17742	0.839762	1.40209	0.160889	0.235588	0.541983
Regulation of IFNA signaling	0.135751	0.91368	0.653394	1.39836	0.162005	0.237015	0.538632
Common Pathway of Fibrin Clot Formation	-0.20789	-0.81504	0.586824	-1.3889	0.164863	0.240986	0.530063
Class C/3 (Metabotropic glutamate/pheromone receptors)	-0.14047	-0.970684	0.700877	-1.38496	0.166066	0.242534	0.526463
Apoptotic cleavage of cellular proteins	0.0590205	1.61703	1.17172	1.38005	0.167573	0.244522	0.521961
Transcription of the HIV genome	0.0166446	1.57622	1.14945	1.37128	0.170288	0.248269	0.513868
IkBA variant leads to EDA-ID	0.188621	0.85956	0.62719	1.37049	0.170533	0.248411	0.51314
RUNX3 regulates CDKN1A transcription	0.115855	0.776826	0.570035	1.36277	0.172956	0.251721	0.505948
Fibronectin matrix formation	-0.347327	-0.773261	0.569431	-1.35795	0.174479	0.253719	0.50144
rRNA modification in the mitochondrion	-0.180016	-0.692731	0.511128	-1.3553	0.175322	0.254725	0.498947
Organic anion transport	-0.0788233	-0.517782	0.384012	-1.34835	0.177547	0.257734	0.492393
Abortive elongation of HIV-1 transcript in the absence of Tat	0.10593	1.05409	0.782807	1.34656	0.178123	0.258347	0.4907
Defective EXT1 causes exostoses 1, TRPS2 and CHDS	0.10876	1.16061	0.868036	1.33705	0.181205	0.262591	0.481672
Synthesis of wybutosine at G37 of tRNA(Phe)	0.0827351	0.737502	0.552108	1.33579	0.181617	0.262961	0.480469
Ethanol oxidation	-0.0647899	-0.791438	0.593069	-1.33448	0.182047	0.263357	0.479215
Metabolism of lipids	0.0416788	2.32565	1.74466	1.33301	0.182529	0.263828	0.47781
Surfactant metabolism	-0.0807641	-1.36447	1.02624	-1.32958	0.183658	0.265231	0.474529
Influenza Infection	0.0581843	0.858189	0.647039	1.32633	0.184729	0.266549	0.47142
mitochondrial fatty acid beta-oxidation of saturated fatty acids	0.22602	0.729968	0.552418	1.32141	0.186366	0.268567	0.466686
Zinc influx into cells by the SLC39 gene family	0.194439	0.811158	0.614581	1.31986	0.186883	0.268567	0.465195
Activation of G protein gated Potassium channels	0.0805207	1.38145	1.04677	1.31973	0.186926	0.268567	0.46507
G protein gated Potassium channels	0.0805207	1.38145	1.04677	1.31973	0.186926	0.268567	0.46507
Inhibition of voltage gated Ca2+ channels via Gbeta/gamma subunits	0.0805207	1.38145	1.04677	1.31973	0.186926	0.268567	0.46507
Sulfur amino acid metabolism	-0.204432	-0.981329	0.744902	-1.31739	0.187707	0.269458	0.462824
TRAF6 mediated NF-kB activation	0.11148	1.12649	0.856554	1.31515	0.188461	0.270036	0.460657
Constitutive Signaling by NOTCH1 HD Domain Mutants	0.135545	1.03881	0.790112	1.31476	0.188592	0.270036	0.460281
Signaling by NOTCH1 HD Domain Mutants in Cancer	0.135545	1.03881	0.790112	1.31476	0.188592	0.270036	0.460281
Beta oxidation of hexanoyl-CoA to butanoyl-CoA	0.294359	0.55989	0.428244	1.30741	0.191074	0.273358	0.453181
Signaling by BMP	-0.168506	-1.24673	0.955888	-1.30426	0.192144	0.274654	0.450137
Pyrimidine catabolism	-0.155384	-1.00639	0.772129	-1.30339	0.192442	0.274847	0.44929
Collagen formation	0.118342	1.25744	0.965585	1.30226	0.192829	0.275165	0.448193
TP53 Regulates Transcription of Death Receptors and Ligands	0.107353	0.970465	0.745812	1.30122	0.193183	0.275438	0.447187
Hydrolysis of LPC	-0.0893656	-0.900299	0.692177	-1.30068	0.193369	0.275469	0.446662
Transcriptional regulation of white adipocyte differentiation	0.0204201	1.62115	1.24737	1.29966	0.193717	0.275732	0.445676
Intra-Golgi traffic	0.0585187	1.30945	1.01053	1.29581	0.195041	0.277328	0.441939
Scavenging of heme from plasma	-0.109452	-0.752927	0.581215	-1.29544	0.195169	0.277328	0.441579
Signaling by FGFR in disease	-0.0439271	-2.13765	1.65175	-1.29417	0.195606	0.277714	0.440351
Nicotinate metabolism	0.0962073	1.39741	1.08057	1.29322	0.195936	0.277948	0.439424
Synthesis of PG	-0.0975657	-0.844477	0.653297	-1.29264	0.196136	0.277997	0.438862
Tetrahydrobiopterin (BH4) synthesis, recycling, salvage and regulation	0.032692	0.88101	0.68407	1.2879	0.197782	0.280094	0.434255
SUMO E3 ligases SUMOylate target proteins	-0.00504844	1.70465	1.33309	1.27872	0.200996	0.28426	0.42534
Class A/1 (Rhodopsin-like receptors)	0.132795	1.67678	1.31156	1.27847	0.201085	0.28426	0.425096
Molecules associated with elastic fibres	0.0803792	0.941479	0.736651	1.27805	0.201231	0.28426	0.424693
Incretin synthesis, secretion, and inactivation	-0.0547922	1.10623	0.869127	1.27281	0.203086	0.286639	0.419603
Formation of the ternary complex, and subsequently, the 43S complex	0.10919	0.635945	0.500869	1.26968	0.204198	0.287967	0.416568
Growth hormone receptor signaling	0.112497	1.14888	0.914763	1.25593	0.20914	0.294689	0.403267
Basigin interactions	0.11251	1.07302	0.861809	1.24507	0.213105	0.300024	0.39283
SEMA3A-Plexin repulsion signaling by inhibiting Integrin adhesion	0.115446	1.03293	0.832498	1.24076	0.214695	0.30201	0.388708
Establishment of Sister Chromatid Cohesion	-0.163374	-0.74072	0.597638	-1.23941	0.215193	0.302458	0.387424
Transport of Mature mRNA Derived from an Intronless Transcript	-0.129646	-1.04039	0.841524	-1.23631	0.216342	0.303819	0.384477
IRAK2 mediated activation of TAK1 complex	0.0307485	0.914231	0.743183	1.23016	0.218639	0.306788	0.378653
Activation of the mRNA upon binding of the cap-binding complex and eIFs, and subsequent binding to 43S	0.0863416	0.653718	0.535759	1.22017	0.2224	0.311805	0.369309
Tristetraprolin (TTP, ZFP36) binds and destabilizes mRNA	0.172262	1.01256	0.832782	1.21587	0.224033	0.313833	0.365334
Glycogen synthesis	-0.118726	-0.880404	0.725655	-1.21325	0.225032	0.314888	0.362926
Signaling by FGFR3	0.0795456	1.84415	1.52043	1.21292	0.225161	0.314888	0.362617
Beta-oxidation of very long chain fatty acids	0.177405	0.64794	0.53466	1.21187	0.225561	0.315185	0.361661
Trafficking of myristoylated proteins to the cilium	-0.13868	-0.67167	0.555514	-1.2091	0.226626	0.31641	0.359128
Zinc efflux and compartmentalization by the SLC30 family	0.0514505	0.761302	0.630239	1.20796	0.227064	0.316758	0.358093
E2F mediated regulation of DNA replication	0.012042	0.959895	0.796163	1.20565	0.227952	0.317734	0.356006
mRNA Splicing - Minor Pathway	0.0250652	1.01315	0.84186	1.20347	0.228795	0.318645	0.354041
Synthesis, secretion, and inactivation of Glucagon-like Peptide-1 (GLP-1)	-0.0515186	1.0118	0.84317	1.2	0.23014	0.320005	0.350939
TP53 Regulates Transcription of Caspase Activators and Caspases	0.0733283	0.927496	0.772935	1.19997	0.230153	0.320005	0.35091
Arachidonic acid metabolism	0.0625156	1.25059	1.04373	1.19819	0.230841	0.320698	0.349337
Synthesis of PE	-0.055886	-0.774888	0.647837	-1.19612	0.231651	0.321484	0.347502
RAF-independent MAPK1/3 activation	0.133656	1.06566	0.891194	1.19576	0.23179	0.321484	0.347189
Defective EXT2 causes exostoses 2	0.0953438	1.03326	0.864833	1.19475	0.232185	0.321767	0.346299
Translation initiation complex formation	0.0846332	0.630202	0.531659	1.18535	0.23588	0.326617	0.338171
Transport of nucleosides and free purine and pyrimidine bases across the plasma membrane	0.126676	0.858457	0.729753	1.17637	0.239448	0.331058	0.330651
Type I hemidesmosome assembly	0.144725	0.768533	0.653356	1.17629	0.23948	0.331058	0.330585
Processing of Capped Intronless Pre-mRNA	0.0965053	1.00161	0.860074	1.16456	0.244196	0.3373	0.321197
Heme degradation	0.373846	0.577225	0.49647	1.16266	0.244967	0.338087	0.319725
RNF mutants show enhanced WNT signaling and proliferation	-0.349689	-0.639926	0.551619	-1.16009	0.246014	0.339253	0.317758
InlA-mediated entry of Listeria monocytogenes into host cells	-0.0314261	0.751049	0.652969	1.15021	0.250059	0.34437	0.310483
IKBKG deficiency causes anhidrotic ectodermal dysplasia with immunodeficiency (EDA-ID) (via TLR)	0.169178	0.708455	0.61617	1.14977	0.250238	0.34437	0.310175
Nitric oxide stimulates guanylate cyclase	-0.107202	-0.937032	0.815146	-1.14953	0.250339	0.34437	0.31
Laminin interactions	0.128073	0.784509	0.687536	1.14104	0.253851	0.348916	0.304176
Regulation of TP53 Activity through Association with Co-factors	-0.114393	-0.821907	0.723538	-1.13595	0.255976	0.351548	0.300871
rRNA processing in the mitochondrion	0.146941	0.636837	0.561233	1.13471	0.256497	0.351977	0.300086
Cholesterol biosynthesis	0.106885	0.475228	0.419514	1.1328	0.257296	0.352785	0.298903
ERK/MAPK targets	0.0733213	1.24895	1.10481	1.13047	0.258279	0.353845	0.297482
mRNA Editing	0.153321	0.846626	0.756088	1.11975	0.262822	0.359775	0.291424
FGFR2 mutant receptor activation	0.122556	1.04353	0.932768	1.11875	0.263248	0.360065	0.2909
Ribosomal scanning and start codon recognition	0.0848991	0.582316	0.52123	1.1172	0.263911	0.360678	0.2901
Crosslinking of collagen fibrils	0.17548	0.651785	0.585423	1.11336	0.265555	0.36263	0.288198
Norepinephrine Neurotransmitter Release Cycle	-0.115667	-1.02842	0.927767	-1.10848	0.267652	0.365198	0.285944
Chylomicron clearance	0.0718484	0.524548	0.47535	1.1035	0.269811	0.367845	0.283832
AMPK inhibits chREBP transcriptional activation activity	-0.144859	-0.703227	0.638942	-1.10061	0.271066	0.369255	0.282704
Downregulation of ERBB2 signaling	-0.0707755	-1.30818	1.18949	-1.09979	0.271425	0.369446	0.282395
Triglyceride metabolism	0.0664697	1.19745	1.09024	1.09834	0.272056	0.370005	0.281866
Regulation of Glucokinase by Glucokinase Regulatory Protein	-0.138788	-0.84082	0.767161	-1.09601	0.273072	0.371087	0.281053
Influenza Life Cycle	0.0418831	0.675396	0.621656	1.08645	0.277282	0.376503	0.278222
Glyoxylate metabolism and glycine degradation	-0.0684598	-0.729043	0.671576	-1.08557	0.277669	0.376725	0.278005
Regulation of cholesterol biosynthesis by SREBP (SREBF)	-0.0221371	0.697417	0.644083	1.08281	0.278894	0.378082	0.277368
Defective ST3GAL3 causes MCT12 and EIEE15	0.0896499	0.501035	0.463745	1.08041	0.279959	0.379219	0.276876
Binding of TCF/LEF:CTNNB1 to target gene promoters	-0.117426	-0.749454	0.694841	-1.0786	0.280767	0.380008	0.276541
tRNA modification in the mitochondrion	-0.138464	-0.723673	0.674208	-1.07337	0.283106	0.382581	0.275757
Formation of RNA Pol II elongation complex	0.0117675	1.30182	1.21345	1.07282	0.283351	0.382581	0.275691
RNA Polymerase II Transcription Elongation	0.0117675	1.30182	1.21345	1.07282	0.283351	0.382581	0.275691
FGFR2 ligand binding and activation	0.0199105	-0.793345	0.741671	-1.06967	0.284766	0.384127	0.275371
Metabolism of steroids	-0.00843332	0.930574	0.87033	1.06922	0.284971	0.384127	0.275333
Initial triggering of complement	0.00190411	-0.634852	0.594012	-1.06875	0.285181	0.384127	0.275297
SUMOylation	-0.0098008	1.43559	1.34547	1.06698	0.285981	0.384895	0.275178
MET Receptor Activation	-0.0638675	-0.697404	0.654129	-1.06616	0.286353	0.385087	0.275135
Metallothioneins bind metals	0.0579816	-0.391268	0.369183	-1.05982	0.289227	0.388641	0.275039
LRR FLII-interacting protein 1 (LRRFIP1) activates type I IFN production	-0.141612	-0.54731	0.516936	-1.05876	0.28971	0.38898	0.275064
Signaling by NOTCH2	0.121535	1.03608	0.979131	1.05816	0.289982	0.389035	0.275084
Alpha-defensins	0.179435	0.49622	0.470827	1.05393	0.291913	0.391313	0.275336
Signalling to p38 via RIT and RIN	-0.240363	-0.51472	0.48877	-1.05309	0.292299	0.391384	0.27541
CREB phosphorylation through the activation of Adenylate Cyclase	0.121307	0.642299	0.610086	1.0528	0.292432	0.391384	0.275437
Synthesis of PC	-0.010222	1.12118	1.06788	1.04991	0.293758	0.39276	0.275757
Sodium/Calcium exchangers	-0.0039022	-0.820267	0.781546	-1.04954	0.293928	0.39276	0.275805
Ca2+ pathway	0.016216	1.59361	1.5226	1.04664	0.295266	0.394235	0.276232
Sialic acid metabolism	-0.0153408	-1.26398	1.22359	-1.03301	0.3016	0.402373	0.279492
Transport of the SLBP independent Mature mRNA	-0.136958	-0.852758	0.826364	-1.03194	0.3021	0.40272	0.279835
mRNA Splicing - Major Pathway	0.0325344	1.19818	1.16517	1.02833	0.303792	0.404655	0.281087
AURKA Activation by TPX2	0.0306249	1.27269	1.24224	1.02451	0.305593	0.406731	0.282571
ARMS-mediated activation	-0.0653476	0.608247	0.596059	1.02045	0.307516	0.408967	0.284326
Acyl chain remodelling of PG	-0.0488223	0.96189	0.945155	1.01771	0.308818	0.410374	0.285611
Downregulation of SMAD2/3:SMAD4 transcriptional activity	-0.0225862	1.0788	1.06219	1.01563	0.309804	0.411359	0.286637
Nonsense-Mediated Decay (NMD)	0.0945766	0.554036	0.546146	1.01445	0.31037	0.411461	0.287245
Nonsense Mediated Decay (NMD) enhanced by the Exon Junction Complex (EJC)	0.0945766	0.554036	0.546146	1.01445	0.31037	0.411461	0.287245
Small interfering RNA (siRNA) biogenesis	-0.0527435	-0.717136	0.71159	-1.00779	0.313553	0.415353	0.290927
Telomere Extension By Telomerase	0.104977	0.56642	0.564435	1.00352	0.315611	0.41775	0.293536
SHC-mediated cascade:FGFR1	0.158834	0.923409	0.925741	0.99748	0.318531	0.421283	0.297529
AKT phosphorylates targets in the cytosol	0.0610958	0.834778	0.839734	0.994098	0.320175	0.422921	0.299919
RUNX3 regulates NOTCH signaling	-0.136755	-0.766169	0.770873	-0.993898	0.320273	0.422921	0.300064
RNA Polymerase III Transcription Initiation	-0.0772108	-1.12452	1.13817	-0.988009	0.323148	0.426028	0.304488
Interleukin-35 Signalling	0.0633517	0.609493	0.617152	0.987589	0.323354	0.426028	0.304815
IRAK1 recruits IKK complex	-0.0245309	0.788016	0.798389	0.987007	0.323639	0.426028	0.305272
IRAK1 recruits IKK complex upon TLR7/8 or 9 stimulation	-0.0245309	0.788016	0.798389	0.987007	0.323639	0.426028	0.305272
Pyruvate metabolism and Citric Acid (TCA) cycle	0.052625	0.824734	0.837201	0.98511	0.32457	0.426919	0.306779
PIWI-interacting RNA (piRNA) biogenesis	0.0400607	1.01428	1.03101	0.983777	0.325225	0.42722	0.307856
SLBP independent Processing of Histone Pre-mRNAs	0.0340313	0.595231	0.605175	0.983569	0.325327	0.42722	0.308025
Phase I - Functionalization of compounds	-0.0533337	-0.907934	0.923548	-0.983093	0.325562	0.42722	0.308414
Adrenoceptors	-0.113963	-0.618881	0.629901	-0.982504	0.325852	0.427267	0.308898
Synthesis of PIPs at the plasma membrane	0.0316039	1.1839	1.2126	0.976333	0.328899	0.430927	0.314134
Ca-dependent events	-0.00307604	0.947008	0.971441	0.974849	0.329635	0.431555	0.315438
p75NTR signals via NF-kB	0.113436	0.774576	0.796283	0.97274	0.330683	0.43259	0.317317
DCC mediated attractive signaling	-0.0170363	0.757587	0.785504	0.96446	0.334815	0.437655	0.324987
ABC transporters in lipid homeostasis	-0.00863202	-0.726289	0.759701	-0.956019	0.339062	0.442863	0.333232
Transport of inorganic cations/anions and amino acids/oligopeptides	-0.0477159	-1.56829	1.65206	-0.949295	0.342471	0.446967	0.340054
Signaling by FGFR1	0.0316691	1.49975	1.58252	0.947698	0.343283	0.447679	0.341702
Disassembly of the destruction complex and recruitment of AXIN to the membrane	0.0176086	0.933091	0.992169	0.940456	0.346984	0.452155	0.349287
Nephrin family interactions	0.0299579	0.845402	0.904877	0.934272	0.350163	0.455886	0.355877
MET interacts with TNS proteins	-0.148046	-0.548462	0.587819	-0.933047	0.350796	0.455886	0.357193
Vasopressin-like receptors	0.211274	0.484399	0.51923	0.932917	0.350863	0.455886	0.357332
Nucleotide-like (purinergic) receptors	0.211069	0.652182	0.699178	0.932784	0.350932	0.455886	0.357475
Plasma lipoprotein assembly	0.022372	0.586225	0.633645	0.925163	0.354881	0.46066	0.3657
Signaling by GPCR	0.0695053	1.86408	2.02174	0.922017	0.356519	0.46243	0.369108
Synthesis of pyrophosphates in the cytosol	0.166884	0.713858	0.777014	0.918719	0.358242	0.464307	0.37268
Resolution of D-loop Structures through Holliday Junction Intermediates	0.034507	0.843277	0.92519	0.911464	0.362051	0.468881	0.380515
Nuclear signaling by ERBB4	0.0767121	1.09023	1.19927	0.909078	0.363309	0.47004	0.383077
Diseases of metabolism	-0.0333559	-0.930062	1.0235	-0.908706	0.363505	0.47004	0.383475
GABA synthesis, release, reuptake and degradation	-0.0925137	-0.759474	0.839005	-0.905208	0.365355	0.47207	0.38721
PI5P, PP2A and IER3 Regulate PI3K/AKT Signaling	0.0843713	1.48272	1.64446	0.901645	0.367245	0.474147	0.390984
VEGF binds to VEGFR leading to receptor dimerization	-0.06288	-0.508943	0.567329	-0.897085	0.369673	0.47655	0.395763
VEGF ligand-receptor interactions	-0.06288	-0.508943	0.567329	-0.897085	0.369673	0.47655	0.395763
Retrograde transport at the Trans-Golgi-Network	-0.0697484	1.02328	1.14241	0.895721	0.370402	0.476974	0.39718
Transport of Mature mRNAs Derived from Intronless Transcripts	-0.10533	-0.78799	0.880037	-0.895406	0.37057	0.476974	0.397506
Cap-dependent Translation Initiation	0.0658547	0.445686	0.50222	0.887432	0.374846	0.481741	0.405632
Eukaryotic Translation Initiation	0.0658547	0.445686	0.50222	0.887432	0.374846	0.481741	0.405632
2-LTR circle formation	0.127137	0.576697	0.6505	0.886544	0.375325	0.481794	0.40652
Synthesis of GDP-mannose	-0.0624524	0.431175	0.486712	0.885894	0.375675	0.481794	0.407168
Transport of Ribonucleoproteins into the Host Nucleus	-0.13101	-0.712211	0.80407	-0.885758	0.375748	0.481794	0.407303
Displacement of DNA glycosylase by APEX1	0.129557	0.575994	0.650867	0.884963	0.376176	0.481976	0.408092
Metabolism of vitamins and cofactors	0.0673344	1.00708	1.14011	0.88332	0.377063	0.482602	0.409713
Acyl chain remodelling of PS	-0.169556	-0.865462	0.980436	-0.882732	0.377381	0.482602	0.41029
Signaling by FGFR4 in disease	0.0838345	0.631088	0.715144	0.882463	0.377527	0.482602	0.410553
Formation of HIV-1 elongation complex containing HIV-1 Tat	-0.0143948	0.853382	0.972495	0.877518	0.380205	0.48492	0.415323
HIV Transcription Elongation	-0.0143948	0.853382	0.972495	0.877518	0.380205	0.48492	0.415323
Tat-mediated elongation of the HIV-1 transcript	-0.0143948	0.853382	0.972495	0.877518	0.380205	0.48492	0.415323
DNA Damage Reversal	0.0318828	0.657898	0.751279	0.875704	0.381191	0.485809	0.417039
Signaling by WNT in cancer	-0.110344	-0.875082	1.00154	-0.873733	0.382264	0.486807	0.418882
NCAM signaling for neurite out-growth	0.0927497	0.93741	1.07408	0.872753	0.382798	0.487118	0.419788
Signaling by Hippo	0.0969992	0.797836	0.917818	0.869275	0.384697	0.489165	0.422959
L13a-mediated translational silencing of Ceruloplasmin expression	0.0756457	0.421203	0.484851	0.868727	0.384997	0.489176	0.423452
Alternative complement activation	0.0543645	-0.430673	0.496102	-0.868113	0.385332	0.489233	0.424001
Fructose catabolism	-0.180543	-0.374204	0.431345	-0.867529	0.385652	0.489269	0.424521
Import of palmitoyl-CoA into the mitochondrial matrix	0.108274	0.614855	0.717657	0.856753	0.391581	0.496417	0.433685
ChREBP activates metabolic gene expression	0.070524	0.407811	0.476904	0.855122	0.392484	0.497185	0.434996
Pre-NOTCH Transcription and Translation	-0.179375	-0.699482	0.820732	-0.852266	0.394066	0.498459	0.437241
Bicarbonate transporters	-0.166274	-0.587861	0.689785	-0.852238	0.394082	0.498459	0.437263
Cytosolic iron-sulfur cluster assembly	0.0627155	0.705218	0.830829	0.848812	0.395986	0.50049	0.439867
PI3K events in ERBB4 signaling	-0.078282	-0.526117	0.621255	-0.846861	0.397072	0.501487	0.441306
Purine catabolism	-0.189915	-0.572765	0.679625	-0.842765	0.39936	0.503405	0.444219
Constitutive Signaling by Aberrant PI3K in Cancer	0.0493138	-1.05826	1.25594	-0.842602	0.399451	0.503405	0.444332
Synthesis of bile acids and bile salts via 27-hydroxycholesterol	0.0630808	0.606571	0.719938	0.842533	0.39949	0.503405	0.44438
Eukaryotic Translation Termination	0.100025	0.384195	0.457409	0.839937	0.400944	0.504859	0.446144
Nuclear Envelope Breakdown	-0.0878884	-0.914823	1.09365	-0.836487	0.402881	0.506759	0.448392
Synthesis, secretion, and deacylation of Ghrelin	0.00675695	0.746599	0.898192	0.831224	0.405847	0.509506	0.451605
P2Y receptors	0.271654	0.518516	0.626147	0.828106	0.407611	0.511338	0.453382
Formation of a pool of free 40S subunits	0.0840237	0.384565	0.464751	0.827464	0.407974	0.511413	0.453735
Activation of the TFAP2 (AP-2) family of transcription factors	-0.195451	-0.497912	0.603875	-0.824528	0.40964	0.513118	0.4553
GTP hydrolysis and joining of the 60S ribosomal subunit	0.0694447	0.398022	0.483239	0.823656	0.410135	0.513356	0.455748
Cleavage of Growing Transcript in the Termination Region	0.0293635	0.838553	1.02003	0.82209	0.411026	0.51339	0.456533
RNA Polymerase II Transcription Termination	0.0293635	0.838553	1.02003	0.82209	0.411026	0.51339	0.456533
Phase II - Conjugation of compounds	0.0130743	0.803056	0.976958	0.821997	0.411079	0.51339	0.456579
Negative regulation of FGFR1 signaling	0.0940443	0.923242	1.1239	0.821461	0.411384	0.51339	0.456842
Viral mRNA Translation	0.0889139	0.368668	0.450811	0.817789	0.413478	0.51562	0.458558
Downstream signaling of activated FGFR3	0.00911916	-0.779892	0.960535	-0.811934	0.416829	0.518863	0.460996
RNA polymerase II transcribes snRNA genes	-0.0226852	1.07605	1.3264	0.811256	0.417219	0.518863	0.461255
p75NTR negatively regulates cell cycle via SC1	-0.0871926	-0.47177	0.582414	-0.810026	0.417925	0.518863	0.461711
Mitochondrial Uncoupling Proteins	-0.118305	-0.440674	0.5443	-0.809616	0.418161	0.518863	0.461859
The fatty acid cycling model	-0.118305	-0.440674	0.5443	-0.809616	0.418161	0.518863	0.461859
The proton buffering model	-0.118305	-0.440674	0.5443	-0.809616	0.418161	0.518863	0.461859
Peptide hormone biosynthesis	-0.0405348	-0.397375	0.490901	-0.809481	0.418239	0.518863	0.461907
Resolution of D-loop Structures through Synthesis-Dependent Strand Annealing (SDSA)	0.0031365	0.685242	0.849842	0.806318	0.42006	0.520738	0.462983
Metabolism of Angiotensinogen to Angiotensins	0.138581	0.565854	0.703716	0.804094	0.421343	0.521943	0.463672
Methylation	-0.230763	-0.536963	0.669438	-0.802109	0.42249	0.522979	0.46424
Regulation of Insulin-like Growth Factor (IGF) transport and uptake by Insulin-like Growth Factor Binding Proteins (IGFBPs)	-0.124138	-0.850728	1.06219	-0.800917	0.42318	0.523448	0.464559
Creatine metabolism	0.0647073	-0.576535	0.720743	-0.799917	0.423759	0.523778	0.464814
Fatty acid metabolism	0.0741428	0.788024	0.986962	0.798434	0.424619	0.524456	0.465171
Response to metal ions	0.0687782	-0.320102	0.402656	-0.794976	0.426628	0.52655	0.465903
Nonsense Mediated Decay (NMD) independent of the Exon Junction Complex (EJC)	0.0783192	0.375506	0.473226	0.793503	0.427485	0.527221	0.466172
p75NTR recruits signalling complexes	0.0504012	0.592083	0.746851	0.792774	0.42791	0.527358	0.466296
Phenylalanine and tyrosine catabolism	-0.167687	-0.399044	0.503941	-0.791847	0.42845	0.527637	0.466444
Keratan sulfate biosynthesis	-0.00996675	0.68501	0.866388	0.79065	0.429148	0.52811	0.46662
TRAF3-dependent IRF activation pathway	0.0951438	0.571703	0.726506	0.786922	0.431328	0.530404	0.467057
Neurotransmitter release cycle	-0.0858941	-0.98196	1.25175	-0.784467	0.432766	0.531783	0.467252
RUNX2 regulates bone development	0.045749	0.902667	1.15328	0.782698	0.433805	0.53267	0.467347
Phosphate bond hydrolysis by NTPDase proteins	0.145071	0.482356	0.617252	0.781456	0.434534	0.533177	0.46739
Effects of PIP2 hydrolysis	0.00740884	-0.682643	0.874799	-0.780342	0.43519	0.533591	0.467413
Phospholipase C-mediated cascade; FGFR2	0.042333	-0.523814	0.679112	-0.771322	0.440516	0.539729	0.46702
PPARA activates gene expression	-0.030529	1.11483	1.44698	0.77045	0.441033	0.539968	0.466927
SHC-mediated cascade:FGFR3	0.162538	0.641666	0.836901	0.766717	0.44325	0.542287	0.466418
Myoclonic epilepsy of Lafora	-0.120861	-0.52874	0.692661	-0.763345	0.445257	0.544347	0.465802
GPCR ligand binding	0.0828495	1.22418	1.60502	0.762719	0.445631	0.544408	0.465671
PI3K/AKT Signaling in Cancer	0.0286404	-1.25159	1.64518	-0.76076	0.446801	0.545441	0.465228
Organic cation/anion/zwitterion transport	0.121923	0.592582	0.79121	0.748956	0.453884	0.553222	0.461473
Cation-coupled Chloride cotransporters	-0.0687421	-0.465809	0.622295	-0.748534	0.454138	0.553222	0.461304
SUMOylation of DNA replication proteins	-0.0259796	0.872573	1.16577	0.748494	0.454162	0.553222	0.461288
Anchoring fibril formation	0.226219	0.434218	0.581876	0.746238	0.455524	0.554479	0.46034
RNA Polymerase III Transcription Initiation From Type 2 Promoter	-0.0600674	-0.77847	1.05385	-0.738693	0.460093	0.558985	0.456662
PKA-mediated phosphorylation of key metabolic factors	-0.276893	-0.392759	0.532163	-0.738043	0.460488	0.558985	0.456307
Abacavir transport and metabolism	-0.121115	-0.525955	0.712695	-0.737981	0.460526	0.558985	0.456273
FRS-mediated FGFR2 signaling	0.157761	0.72969	0.988892	0.737887	0.460583	0.558985	0.456221
RNA Polymerase III Chain Elongation	0.0217085	0.648293	0.879178	0.737385	0.460888	0.558985	0.455943
Aryl hydrocarbon receptor signalling	-0.0121328	-0.480012	0.655905	-0.731832	0.464271	0.562682	0.452625
Downregulation of ERBB2:ERBB3 signaling	-0.0895443	-0.61129	0.839539	-0.728126	0.466536	0.56502	0.450168
Selenoamino acid metabolism	0.013696	0.38707	0.532229	0.727262	0.467066	0.565254	0.449566
Formation of HIV elongation complex in the absence of HIV Tat	-0.0439773	0.748467	1.03037	0.726408	0.467589	0.565376	0.448962
Cilium Assembly	-0.0296926	-1.17331	1.61613	-0.725999	0.467839	0.565376	0.448669
RUNX1 regulates transcription of genes involved in BCR signaling	0.100849	0.408913	0.564463	0.724429	0.468802	0.566132	0.447522
Defective B3GALTL causes Peters-plus syndrome (PpS)	0.104401	0.603732	0.836669	0.72159	0.470547	0.567831	0.445356
Reelin signalling pathway	0.041089	-0.490369	0.680582	-0.720514	0.471208	0.568222	0.444505
Acetylcholine regulates insulin secretion	-0.00465599	-0.445453	0.622865	-0.715167	0.474506	0.571788	0.440029
Alpha-oxidation of phytanate	-0.051112	-0.349911	0.490281	-0.713694	0.475416	0.572089	0.438723
Interleukin-7 signaling	0.068114	0.825966	1.15736	0.713661	0.475437	0.572089	0.438694
Cleavage of the damaged pyrimidine	0.118872	0.449417	0.636058	0.706566	0.479836	0.575927	0.431958
Depyrimidination	0.118872	0.449417	0.636058	0.706566	0.479836	0.575927	0.431958
Recognition and association of DNA glycosylase with site containing an affected pyrimidine	0.118872	0.449417	0.636058	0.706566	0.479836	0.575927	0.431958
Lectin pathway of complement activation	-0.0686263	-0.342283	0.484961	-0.705795	0.480316	0.575927	0.431182
Interaction With The Zona Pellucida	-0.0749929	-0.423503	0.600068	-0.705758	0.480339	0.575927	0.431145
SLC-mediated transmembrane transport	-0.0205467	-1.32821	1.88469	-0.704739	0.480973	0.576276	0.430105
NOTCH2 intracellular domain regulates transcription	-0.0665548	-0.45553	0.64948	-0.701377	0.483068	0.578374	0.426568
mRNA Splicing	0.0149567	0.822332	1.17693	0.698708	0.484735	0.579956	0.423644
Passive transport by Aquaporins	0.0655487	-0.478497	0.687395	-0.696102	0.486365	0.581493	0.420688
Signaling by FGFR3 in disease	0.025495	-0.643392	0.926513	-0.694423	0.487417	0.581923	0.418731
Signaling by FGFR3 point mutants in cancer	0.025495	-0.643392	0.926513	-0.694423	0.487417	0.581923	0.418731
HDL assembly	-0.181735	-0.442005	0.637302	-0.693556	0.487961	0.582159	0.417705
Vpr-mediated nuclear import of PICs	-0.0912182	-0.595876	0.862848	-0.690592	0.489822	0.583965	0.414113
Metabolic disorders of biological oxidation enzymes	0.0669528	0.55437	0.805211	0.688479	0.491151	0.585135	0.411475
CREB phosphorylation through the activation of Ras	0.00713235	-0.72266	1.05572	-0.684517	0.493649	0.587694	0.406355
Synthesis of bile acids and bile salts via 24-hydroxycholesterol	0.0634753	0.407472	0.595821	0.683883	0.494049	0.587754	0.405515
FGFR2b ligand binding and activation	0.16311	0.415859	0.609433	0.68237	0.495005	0.588362	0.403487
MicroRNA (miRNA) biogenesis	-0.00509194	0.612308	0.897856	0.681966	0.49526	0.588362	0.40294
p130Cas linkage to MAPK signaling for integrins	-0.0484442	0.460693	0.67851	0.678978	0.497152	0.59003	0.398822
RA biosynthesis pathway	0.0416433	0.53145	0.783111	0.67864	0.497366	0.59003	0.398348
Anchoring of the basal body to the plasma membrane	-0.0446664	-0.897664	1.32467	-0.67765	0.497993	0.590358	0.396951
Resolution of D-Loop Structures	0.0153021	0.626342	0.927266	0.675472	0.499376	0.591579	0.393829
Fructose metabolism	-0.0689379	-0.347262	0.515408	-0.67376	0.500464	0.592157	0.391329
Activation of GABAB receptors	0.025949	0.822637	1.22289	0.672696	0.501141	0.592157	0.389754
GABA B receptor activation	0.025949	0.822637	1.22289	0.672696	0.501141	0.592157	0.389754
Platelet Adhesion to exposed collagen	0.0420531	0.507225	0.75425	0.672489	0.501272	0.592157	0.389445
Negative regulation of the PI3K/AKT network	0.0682676	1.19582	1.78937	0.668289	0.503949	0.594901	0.383065
O-glycosylation of TSR domain-containing proteins	0.107488	0.561882	0.845039	0.664919	0.506103	0.597023	0.377772
Loss of Nlp from mitotic centrosomes	0.00789949	0.843437	1.27425	0.661911	0.508028	0.598455	0.372919
Loss of proteins required for interphase microtubule organization from the centrosome	0.00789949	0.843437	1.27425	0.661911	0.508028	0.598455	0.372919
Clearance of Nuclear Envelope Membranes from Chromatin	0.0540571	0.466289	0.707641	0.658934	0.509938	0.600284	0.368001
Peptide chain elongation	0.0644689	0.292469	0.444291	0.658281	0.510357	0.600297	0.366906
Reactions specific to the complex N-glycan synthesis pathway	0.0952341	-0.442292	0.672768	-0.657422	0.51091	0.600297	0.365458
Signaling by ERBB4	0.0117425	0.976954	1.48643	0.657249	0.511021	0.600297	0.365166
Activation of NMDA receptor and postsynaptic events	-0.00778979	-0.777529	1.18924	-0.653806	0.513237	0.60248	0.35926
CLEC7A (Dectin-1) induces NFAT activation	0.0871432	0.50661	0.778982	0.650349	0.515467	0.604675	0.353184
Gap junction assembly	0.0135435	0.538879	0.83135	0.648197	0.516857	0.605611	0.349328
Selenocysteine synthesis	0.0554209	0.300046	0.463035	0.647999	0.516985	0.605611	0.348971
Pre-NOTCH Expression and Processing	-0.0704177	0.685794	1.06337	0.644926	0.518975	0.607014	0.343362
Downstream signaling of activated FGFR1	-0.0203284	-0.680754	1.05678	-0.644179	0.519459	0.607014	0.341984
Regulation of TLR by endogenous ligand	0.068635	0.352964	0.548096	0.643982	0.519587	0.607014	0.341618
Interleukin-9 signaling	0.0972163	0.280285	0.43528	0.64392	0.519627	0.607014	0.341504
Organelle biogenesis and maintenance	0.00387085	1.32561	2.06085	0.643234	0.520072	0.607112	0.34023
Influenza Viral RNA Transcription and Replication	0.0126253	0.378293	0.589208	0.642035	0.52085	0.607598	0.33799
Synthesis of diphthamide-EEF2	-0.0489157	0.4472	0.700821	0.638109	0.523403	0.610153	0.330546
CREB3 factors activate genes	-0.0132478	-0.455236	0.714857	-0.636821	0.524241	0.610707	0.32807
Synthesis of Leukotrienes (LT) and Eoxins (EX)	0.0814652	0.546173	0.863112	0.632796	0.526867	0.61334	0.32022
ERBB2 Regulates Cell Motility	-0.0486801	-0.561887	0.891313	-0.630403	0.528431	0.614735	0.31548
NEP/NS2 Interacts with the Cellular Export Machinery	-0.109337	-0.505926	0.8043	-0.629026	0.529332	0.615358	0.312727
Sodium/Proton exchangers	-0.0701505	-0.447845	0.713261	-0.627883	0.530081	0.615802	0.31043
Synthesis of very long-chain fatty acyl-CoAs	0.0588456	0.539205	0.861314	0.626026	0.531298	0.61679	0.306674
Transport of the SLBP Dependant Mature mRNA	-0.107421	-0.54047	0.866308	-0.623877	0.532708	0.618	0.302292
Coenzyme A biosynthesis	0.149926	0.385855	0.620409	0.621937	0.533984	0.619053	0.298302
PKA-mediated phosphorylation of CREB	-0.0346352	0.559696	0.904526	0.618773	0.536066	0.621039	0.291737
Eukaryotic Translation Elongation	0.0524368	0.276634	0.447556	0.618101	0.536509	0.621124	0.290334
Vitamin B2 (riboflavin) metabolism	0.0206486	-0.388688	0.632079	-0.614936	0.538597	0.622924	0.283685
Processing and activation of SUMO	-0.023248	0.413705	0.673105	0.614621	0.538805	0.622924	0.28302
Mineralocorticoid biosynthesis	-0.0920525	-0.233002	0.380244	-0.61277	0.540028	0.623809	0.279098
TFAP2 (AP-2) family regulates transcription of growth factors and their receptors	-0.0610069	-0.496402	0.810664	-0.61234	0.540313	0.623809	0.278183
Processing of Capped Intron-Containing Pre-mRNA	-0.00343382	0.768858	1.26474	0.60792	0.543241	0.626759	0.268735
Transport of vitamins, nucleosides, and related molecules	0.00854772	0.593906	0.980478	0.605731	0.544693	0.628004	0.264023
mRNA decay by 3' to 5' exoribonuclease	-0.0407385	-0.473966	0.789101	-0.60064	0.54808	0.631475	0.252994
G alpha (q) signalling events	0.0913765	0.842457	1.40479	0.599703	0.548704	0.631761	0.250956
Presynaptic depolarization and calcium channel opening	-0.0321017	-0.364006	0.60889	-0.59782	0.54996	0.632774	0.246853
FRS-mediated FGFR1 signaling	0.0526329	-0.568146	0.953055	-0.596132	0.551087	0.633107	0.243169
Interactions of Vpr with host cellular proteins	-0.0704837	-0.595789	0.999805	-0.595905	0.551239	0.633107	0.242674
DNA replication initiation	-0.16357	-0.369809	0.62139	-0.595131	0.551756	0.633107	0.240985
Telomere C-strand synthesis initiation	-0.16357	-0.369809	0.62139	-0.595131	0.551756	0.633107	0.240985
Adenylate cyclase inhibitory pathway	-0.0577908	-0.513014	0.864913	-0.59314	0.553088	0.63377	0.236632
Inhibition of adenylate cyclase pathway	-0.0577908	-0.513014	0.864913	-0.59314	0.553088	0.63377	0.236632
Metabolism of non-coding RNA	-0.0915487	-0.602938	1.02027	-0.590959	0.554548	0.634578	0.231862
snRNP Assembly	-0.0915487	-0.602938	1.02027	-0.590959	0.554548	0.634578	0.231862
NrCAM interactions	-0.0460142	-0.400224	0.68005	-0.588522	0.556182	0.636015	0.226532
RUNX1 interacts with co-factors whose precise effect on RUNX1 targets is not known	-0.0583435	0.553347	0.948038	0.583676	0.559438	0.639304	0.215948
Synthesis of IP3 and IP4 in the cytosol	0.0768501	0.65484	1.12417	0.582509	0.560224	0.639766	0.213405
Glycoprotein hormones	0.17677	0.276546	0.477074	0.57967	0.562137	0.641516	0.207231
Abacavir transmembrane transport	0.0306497	0.332042	0.575439	0.577024	0.563923	0.643117	0.201501
HDL remodeling	-0.0283942	-0.313055	0.546126	-0.573228	0.56649	0.645607	0.193326
PKA activation in glucagon signalling	-0.0402113	0.477936	0.845011	0.565597	0.571668	0.651066	0.17712
FRS-mediated FGFR3 signaling	0.0682875	-0.507564	0.89875	-0.564744	0.572248	0.651285	0.175332
Nuclear import of Rev protein	-0.130265	-0.473215	0.848026	-0.55802	0.576831	0.656057	0.161428
Collagen chain trimerization	0.130149	0.419531	0.753329	0.556903	0.577594	0.656481	0.159155
Serotonin receptors	0.00294642	-0.33133	0.596075	-0.555853	0.578312	0.656853	0.157028
Glutamate Neurotransmitter Release Cycle	-0.0169998	0.57496	1.04553	0.54992	0.582374	0.66102	0.145219
Metabolism of water-soluble vitamins and cofactors	-0.0220675	-0.596199	1.09375	-0.545098	0.585686	0.664331	0.135898
Host Interactions with Influenza Factors	-0.041002	0.496995	0.917846	0.541479	0.588177	0.666707	0.129083
Regulation of RUNX1 Expression and Activity	-0.00863309	0.425389	0.808771	0.52597	0.598909	0.678414	0.101834
Vitamin D (calciferol) metabolism	0.202211	0.292839	0.561153	0.521852	0.601773	0.681199	0.0951804
Bile acid and bile salt metabolism	-0.101179	-0.420287	0.811732	-0.517766	0.604622	0.683963	0.0888353
Diseases associated with O-glycosylation of proteins	-0.0727397	-0.499922	0.967323	-0.51681	0.605289	0.684257	0.0873885
BMAL1:CLOCK,NPAS2 activates circadian gene expression	-0.139839	-0.49842	0.967935	-0.514931	0.606601	0.68528	0.0845858
Butyrophilin (BTN) family interactions	0.0294661	-0.321522	0.629707	-0.51059	0.609638	0.688249	0.0783261
SUMOylation of chromatin organization proteins	-0.0521873	0.588581	1.15468	0.509733	0.610239	0.688359	0.0771264
Post NMDA receptor activation events	-0.00320543	-0.599615	1.17737	-0.509281	0.610555	0.688359	0.0764984
Insulin processing	-0.0263081	-0.5235	1.04002	-0.503358	0.614713	0.692419	0.0685692
Base-Excision Repair, AP Site Formation	0.0134676	-0.337686	0.671969	-0.502532	0.615293	0.692419	0.0675087
CDC6 association with the ORC:origin complex	-0.0150253	0.340942	0.678883	0.50221	0.61552	0.692419	0.0670984
Activation of gene expression by SREBF (SREBP)	-0.0937759	0.295587	0.589045	0.501806	0.615804	0.692419	0.0665859
Phase 1 - inactivation of fast Na+ channels	-0.0089988	0.28609	0.571342	0.500734	0.616559	0.692804	0.0652371
Signaling by BRAF and RAF fusions	-0.013549	-0.810537	1.66911	-0.485609	0.627244	0.70434	0.0481732
Cell-Cell communication	-0.0675239	-0.74592	1.55267	-0.480412	0.630935	0.708012	0.0431302
Nectin/Necl trans heterodimerization	-0.109842	-0.285206	0.601767	-0.473947	0.635538	0.712615	0.037417
Nuclear Pore Complex (NPC) Disassembly	-0.0858648	-0.410513	0.86774	-0.473083	0.636154	0.712615	0.0366989
Beta oxidation of butanoyl-CoA to acetyl-CoA	0.110815	0.235616	0.498272	0.472866	0.636309	0.712615	0.0365202
RNA Polymerase III Transcription Initiation From Type 3 Promoter	-0.0650744	-0.483587	1.02534	-0.471635	0.637187	0.713124	0.0355194
VLDL assembly	-0.00334449	0.216092	0.460065	0.469699	0.63857	0.714196	0.0339879
Androgen biosynthesis	-0.0837546	-0.215766	0.462796	-0.466223	0.641056	0.716499	0.031366
PKA activation	-0.0536834	0.416629	0.896702	0.464623	0.642201	0.717303	0.0302129
Synthesis of PI	-0.0230941	-0.256626	0.553494	-0.463647	0.642901	0.717607	0.0295258
G-protein mediated events	-0.00412812	0.517712	1.12769	0.45909	0.646169	0.720777	0.0264804
FRS-mediated FGFR4 signaling	0.148696	0.396979	0.871709	0.455403	0.648819	0.723253	0.0242032
Oncogenic MAPK signaling	0.00681842	-0.720557	1.60362	-0.449332	0.653192	0.727245	0.0207988
Acyl chain remodelling of PI	-0.0401506	0.39849	0.887051	0.44923	0.653266	0.727245	0.0207448
APEX1-Independent Resolution of AP Sites via the Single Nucleotide Replacement Pathway	0.102939	-0.247591	0.553632	-0.447212	0.654722	0.728383	0.019706
Mitochondrial Fatty Acid Beta-Oxidation	0.0465579	0.316844	0.715938	0.442558	0.658085	0.731641	0.0174715
Inwardly rectifying K+ channels	0.0451442	0.554553	1.25753	0.440987	0.659223	0.732421	0.016766
VLDL clearance	0.149865	0.219496	0.508905	0.431311	0.666242	0.739731	0.0129264
Cobalamin (Cbl, vitamin B12) transport and metabolism	-0.087113	-0.377562	0.878738	-0.429664	0.66744	0.740138	0.0123535
Signaling by NOTCH1	0.0060363	0.649715	1.51238	0.429597	0.667489	0.740138	0.0123305
RUNX2 regulates chondrocyte maturation	0.10044	0.231914	0.541275	0.428458	0.668318	0.740569	0.0119476
Pausing and recovery of Tat-mediated HIV elongation	-0.0206139	0.350238	0.833031	0.420439	0.674165	0.746064	0.0095289
Tat-mediated HIV elongation arrest and recovery	-0.0206139	0.350238	0.833031	0.420439	0.674165	0.746064	0.0095289
Prostanoid ligand receptors	0.118792	0.251796	0.601919	0.418322	0.675712	0.747284	0.00896589
Glucocorticoid biosynthesis	0.0541352	-0.210693	0.5048	-0.417379	0.676401	0.747555	0.00872463
Transport of Mature mRNA derived from an Intron-Containing Transcript	-0.0645372	-0.437883	1.05809	-0.413841	0.678991	0.749923	0.00786915
Negative regulation of FGFR3 signaling	0.0755603	0.451532	1.09699	0.411609	0.680626	0.751236	0.00736817
Acyl chain remodelling of PC	-0.0270483	0.391434	0.957157	0.408955	0.682573	0.75289	0.00680929
Glycogen storage diseases	-0.0328247	-0.303577	0.74557	-0.407175	0.683879	0.753837	0.00645574
PLC beta mediated events	-0.0128027	0.45459	1.12079	0.405599	0.685037	0.754618	0.00615647
Heparan sulfate/heparin (HS-GAG) metabolism	0.0159396	0.484961	1.20046	0.403978	0.686229	0.755124	0.00586165
Pre-NOTCH Processing in the Endoplasmic Reticulum	-0.375804	-0.23363	0.578645	-0.403753	0.686394	0.755124	0.00582176
Vitamin C (ascorbate) metabolism	-0.0176499	0.216478	0.547888	0.395113	0.692759	0.761312	0.00446231
Netrin-1 signaling	-0.0521019	-0.468274	1.18584	-0.394888	0.692926	0.761312	0.0044311
Digestion	0.0111119	-0.25608	0.650159	-0.393873	0.693675	0.761638	0.00429276
Regulation of lipid metabolism by Peroxisome proliferator-activated receptor alpha (PPARalpha)	-0.0528696	0.557394	1.41767	0.393175	0.69419	0.761706	0.00420004
Acyl chain remodeling of DAG and TAG	-0.0294867	-0.200293	0.513802	-0.389825	0.696666	0.763924	0.0037797
Rho GTPase cycle	0.00671915	-0.503611	1.29756	-0.388122	0.697926	0.764806	0.0035812
Endogenous sterols	-0.0626759	-0.314001	0.816133	-0.384742	0.700428	0.767049	0.00321543
Fatty acyl-CoA biosynthesis	0.0198196	0.339645	0.895433	0.379308	0.704459	0.770961	0.00269944
Sensing of DNA Double Strand Breaks	0.0132941	0.1965	0.524419	0.374701	0.707883	0.77373	0.00232401
Glycogen metabolism	-0.0319089	-0.384175	1.02538	-0.374664	0.70791	0.77373	0.00232121
RUNX3 regulates YAP1-mediated transcription	-0.117453	-0.299004	0.806915	-0.370552	0.710971	0.776571	0.00202878
NF-kB is activated and signals survival	0.0531368	0.259576	0.707171	0.367063	0.713572	0.778906	0.00180866
HS-GAG biosynthesis	0.00922701	0.38443	1.05648	0.363878	0.715949	0.780993	0.00162798
Acetylcholine Neurotransmitter Release Cycle	-0.0424071	-0.289768	0.803652	-0.360564	0.718425	0.783186	0.00145868
Recruitment of NuMA to mitotic centrosomes	-0.0237078	0.504593	1.40569	0.358966	0.719621	0.783981	0.00138332
SUMO is proteolytically processed	-0.122657	-0.20178	0.568531	-0.354914	0.722654	0.786775	0.00120907
Nucleobase catabolism	-0.029413	-0.383671	1.09014	-0.351948	0.724877	0.788685	0.00109551
Metabolism of amino acids and derivatives	-0.00625722	0.281311	0.802182	0.350682	0.725827	0.789207	0.00105038
Release of Hh-Np from the secreting cell	-0.0243877	0.212584	0.610708	0.348094	0.727769	0.790808	0.000963815
Gamma carboxylation, hypusine formation and arylsulfatase activation	-0.0299745	-0.292117	0.846174	-0.345221	0.729928	0.791826	0.000876136
The canonical retinoid cycle in rods (twilight vision)	-0.0872856	-0.260215	0.754814	-0.34474	0.73029	0.791826	0.000862289
Collagen biosynthesis and modifying enzymes	0.0654705	0.3154	0.916018	0.344316	0.730608	0.791826	0.000850256
Peroxisomal lipid metabolism	0.0578331	-0.199235	0.578938	-0.344139	0.730742	0.791826	0.000845269
VxPx cargo-targeting to cilium	0.0921495	0.318438	0.926462	0.343714	0.731062	0.791826	0.000833448
GRB2:SOS provides linkage to MAPK signaling for Integrins	-0.0757999	0.228593	0.669328	0.341526	0.732707	0.793098	0.000775252
HS-GAG degradation	0.036517	-0.335963	0.993419	-0.338189	0.735221	0.795306	0.000694413
Interleukin-6 family signaling	-0.0479507	0.303464	0.90567	0.335071	0.737571	0.797336	0.00062681
Downstream signaling of activated FGFR2	0.096823	0.34459	1.03185	0.333954	0.738414	0.797734	0.000604286
Amino acid transport across the plasma membrane	0.00513234	-0.355819	1.0763	-0.330594	0.740951	0.799961	0.000541563
FGFR2 alternative splicing	-0.0316863	-0.306275	0.942371	-0.325005	0.745178	0.804007	0.000452079
Defects in cobalamin (B12) metabolism	-0.114835	-0.244002	0.758739	-0.321588	0.747765	0.806281	0.000405308
Defective LFNG causes SCDO3	-0.19661	0.182119	0.570471	0.319244	0.749542	0.807679	0.000376263
Creation of C4 and C2 activators	0.0670632	-0.164182	0.516446	-0.317907	0.750555	0.808253	0.000360727
WNT mediated activation of DVL	0.0883645	0.217246	0.686678	0.316373	0.751719	0.808989	0.000343755
PTK6 Expression	-0.124176	-0.152269	0.486703	-0.312858	0.754388	0.811342	0.000308085
PI3K/AKT activation	-0.11919	-0.222884	0.715491	-0.311512	0.755412	0.811923	0.00029552
Vitamins	-0.0125542	-0.130287	0.419904	-0.310278	0.756349	0.812411	0.000284507
EGFR downregulation	0.0042455	0.351915	1.15202	0.305475	0.760004	0.815816	0.000245764
PI Metabolism	0.0253853	0.446582	1.5099	0.295769	0.767406	0.823163	0.000184208
GDP-fucose biosynthesis	-0.0112877	0.179104	0.606686	0.295216	0.767829	0.823163	0.000181261
Apoptotic cleavage of cell adhesion proteins	-0.0478471	-0.197956	0.684294	-0.289285	0.772363	0.827497	0.000152764
Aflatoxin activation and detoxification	0.00156786	-0.218243	0.763256	-0.285937	0.774927	0.829269	0.00013891
Classical antibody-mediated complement activation	0.129645	-0.124365	0.435556	-0.285531	0.775238	0.829269	0.000137328
Metal ion SLC transporters	0.013755	0.275526	0.966111	0.285191	0.775497	0.829269	0.000136021
RNA Polymerase III Transcription Initiation From Type 1 Promoter	-0.0449136	-0.302227	1.06663	-0.283347	0.776911	0.830252	0.000129152
Calcitonin-like ligand receptors	-0.015971	-0.158314	0.562244	-0.281576	0.778269	0.831175	0.000122915
Serotonin Neurotransmitter Release Cycle	-0.0665647	-0.229597	0.822107	-0.279279	0.780031	0.832528	0.000115315
Keratinization	-0.0160987	-0.293989	1.06202	-0.27682	0.781918	0.833967	0.000107747
Export of Viral Ribonucleoproteins from Nucleus	-0.0947961	-0.228211	0.826162	-0.276231	0.782371	0.833967	0.000106014
Synthesis of PIPs at the early endosome membrane	-0.0163208	-0.241479	0.880458	-0.274265	0.783881	0.835047	0.000100452
DAG and IP3 signaling	-0.0487606	0.263266	0.981668	0.268182	0.788559	0.839124	8.51328e-05
Post-translational modification: synthesis of GPI-anchored proteins	0.0162717	-0.41765	1.55845	-0.267991	0.788707	0.839124	8.46925e-05
Dectin-2 family	-0.0113705	-0.224457	0.888898	-0.252511	0.800646	0.850718	5.58844e-05
SLC transporter disorders	-0.0277301	-0.390493	1.54997	-0.251936	0.801091	0.850718	5.50288e-05
Propionyl-CoA catabolism	-0.121877	-0.104448	0.41465	-0.251895	0.801122	0.850718	5.49693e-05
HDL clearance	0.0619187	0.148801	0.606168	0.245478	0.806087	0.855449	4.62662e-05
Hyaluronan biosynthesis and export	-0.0272295	0.123289	0.505055	0.244109	0.807146	0.855913	4.45907e-05
Signaling by FGFR3 fusions in cancer	-0.0010438	0.174778	0.717486	0.243598	0.807542	0.855913	4.39801e-05
NCAM1 interactions	0.0827166	0.200967	0.840117	0.239213	0.81094	0.858973	3.90553e-05
Class B/2 (Secretin family receptors)	0.00778289	-0.307219	1.28939	-0.238267	0.811674	0.859209	3.80622e-05
Prolactin receptor signaling	0.105732	0.161531	0.684009	0.236154	0.813313	0.860402	3.59301e-05
Beta-oxidation of pristanoyl-CoA	0.0307827	0.119096	0.512738	0.232275	0.816324	0.863045	3.22996e-05
Synthesis of bile acids and bile salts	-0.0467967	-0.195782	0.849932	-0.23035	0.81782	0.864082	3.06254e-05
Diseases of carbohydrate metabolism	0.0642978	-0.195984	0.875658	-0.223814	0.822902	0.868906	2.55071e-05
Activation of Ca-permeable Kainate Receptor	-0.014658	0.177822	0.80334	0.221353	0.824817	0.869327	2.37876e-05
Ionotropic activity of kainate receptors	-0.014658	0.177822	0.80334	0.221353	0.824817	0.869327	2.37876e-05
YAP1- and WWTR1 (TAZ)-stimulated gene expression	-0.101819	-0.184649	0.83435	-0.221309	0.824852	0.869327	2.37577e-05
Transport of Mature Transcript to Cytoplasm	-0.0474664	-0.231107	1.0629	-0.21743	0.827873	0.871964	2.12574e-05
HIV elongation arrest and recovery	-0.0622766	0.193654	0.902615	0.214547	0.83012	0.873237	1.95512e-05
Pausing and recovery of HIV elongation	-0.0622766	0.193654	0.902615	0.214547	0.83012	0.873237	1.95512e-05
IL-6-type cytokine receptor ligand interactions	-0.0941609	0.174819	0.819685	0.213276	0.831111	0.873242	1.88377e-05
Centrosome maturation	-0.038766	0.297536	1.40467	0.211819	0.832249	0.873242	1.80473e-05
Recruitment of mitotic centrosome proteins and complexes	-0.038766	0.297536	1.40467	0.211819	0.832249	0.873242	1.80473e-05
Organic anion transporters	-0.0453832	-0.132891	0.628851	-0.211324	0.832634	0.873242	1.77857e-05
Multifunctional anion exchangers	0.0462788	-0.132585	0.627736	-0.211211	0.832722	0.873242	1.77266e-05
Cellular hexose transport	0.127891	0.191665	0.920079	0.208313	0.834984	0.875068	1.62631e-05
SUMOylation of transcription factors	-0.111665	-0.176199	0.851194	-0.207002	0.836008	0.875595	1.5636e-05
Inositol phosphate metabolism	0.0256275	-0.268428	1.34802	-0.199128	0.842162	0.881458	1.22885e-05
SUMOylation of DNA damage response and repair proteins	-0.0773003	-0.224639	1.13169	-0.198498	0.842655	0.881458	1.20494e-05
Post-translational protein phosphorylation	-0.0938127	-0.196557	1.01606	-0.19345	0.846607	0.885041	1.02722e-05
NS1 Mediated Effects on Host Pathways	-0.065754	0.160037	0.851354	0.187979	0.850893	0.888969	8.60256e-06
RUNX2 regulates genes involved in cell migration	0.0488751	0.137915	0.748745	0.184195	0.85386	0.890627	7.58699e-06
Toxicity of botulinum toxin type D (BoNT/D)	-0.0635882	-0.112594	0.612159	-0.183929	0.854069	0.890627	7.51957e-06
Toxicity of botulinum toxin type F (BoNT/F)	-0.0635882	-0.112594	0.612159	-0.183929	0.854069	0.890627	7.51957e-06
Constitutive Signaling by AKT1 E17K in Cancer	-0.0249525	-0.188265	1.03872	-0.181247	0.856174	0.892268	6.86762e-06
The activation of arylsulfatases	0.0264416	0.125983	0.714723	0.176269	0.860083	0.895787	5.78331e-06
ROBO receptors bind AKAP5	-0.150951	-0.118712	0.706834	-0.167948	0.866624	0.90204	4.29254e-06
mRNA 3'-end processing	-0.00475856	0.162267	0.984086	0.164892	0.869029	0.903984	3.83317e-06
RNA Polymerase III Transcription Termination	-0.0754683	-0.153186	0.937163	-0.163457	0.870159	0.904599	3.63221e-06
Sulfide oxidation to sulfate	0.0284278	0.0670256	0.449955	0.148961	0.881585	0.915911	2.0502e-06
Visual phototransduction	-0.039271	-0.210052	1.49234	-0.140754	0.888064	0.922073	1.44646e-06
PP2A-mediated dephosphorylation of key metabolic factors	-0.0603523	-0.0908286	0.651444	-0.139427	0.889113	0.922592	1.36453e-06
Acyl chain remodelling of PE	-0.0702243	0.133716	0.969113	0.137977	0.890258	0.923211	1.27955e-06
GPCR downstream signalling	0.0611042	0.210265	1.56449	0.134398	0.893088	0.925574	1.08849e-06
Glycogen breakdown (glycogenolysis)	0.00317882	-0.138973	1.05339	-0.131929	0.89504	0.927026	9.71137e-07
Trafficking of GluR2-containing AMPA receptors	0.110719	0.145996	1.11926	0.13044	0.896219	0.927256	9.05616e-07
RUNX3 regulates WNT signaling	-0.0802565	0.0809837	0.622598	0.130074	0.896508	0.927256	8.90107e-07
TRAF6 mediated IRF7 activation	-0.00944288	0.0977023	0.757772	0.128934	0.89741	0.927256	8.43175e-07
SUMOylation of RNA binding proteins	-0.0913182	0.118429	0.919058	0.128859	0.897469	0.927256	8.40168e-07
Mucopolysaccharidoses	0.138307	-0.0862481	0.698674	-0.123445	0.901754	0.9306	6.45241e-07
Dopamine Neurotransmitter Release Cycle	-0.0643267	-0.102281	0.830659	-0.123132	0.902002	0.9306	6.35245e-07
O-linked glycosylation of mucins	-0.0233414	0.152738	1.2451	0.122672	0.902367	0.9306	6.2078e-07
Cell death signalling via NRAGE, NRIF and NADE	0.0143655	0.170546	1.44733	0.117835	0.906198	0.933979	4.84733e-07
Depolymerisation of the Nuclear Lamina	0.0287668	0.10486	0.927872	0.113012	0.910021	0.937344	3.74899e-07
Disinhibition of SNARE formation	0.00457117	0.0608668	0.55512	0.109646	0.91269	0.939517	3.11322e-07
NOTCH1 Intracellular Domain Regulates Transcription	-0.0546667	-0.125417	1.1513	-0.108935	0.913254	0.939523	2.99115e-07
O-linked glycosylation	0.0102299	0.134405	1.25878	0.106773	0.914969	0.940162	2.64453e-07
Regulation of TP53 Activity through Methylation	-0.0566561	0.103183	0.966667	0.106741	0.914994	0.940162	2.63964e-07
Ficolins bind to repetitive carbohydrate structures on the target cell surface	-0.0279383	-0.0446727	0.424085	-0.105339	0.916107	0.94073	2.4336e-07
Transcriptional activation of mitochondrial biogenesis	-0.0660846	0.150697	1.46178	0.103091	0.91789	0.941986	2.13154e-07
Glycerophospholipid biosynthesis	0.00399181	0.172924	1.7341	0.09972	0.920567	0.944156	1.73772e-07
G alpha (s) signalling events	0.0139505	-0.132841	1.38044	-0.0962308	0.923337	0.946421	1.39625e-07
Phospholipid metabolism	0.0107331	0.242487	2.58599	0.0937696	0.925292	0.947767	1.19085e-07
Opsins	-0.0573488	0.0467704	0.502055	0.0931579	0.925778	0.947767	1.14394e-07
Sema4D mediated inhibition of cell attachment and migration	-0.028256	-0.0669984	0.725055	-0.0924046	0.926377	0.947802	1.0883e-07
Smooth Muscle Contraction	-0.0801637	-0.0653919	0.723209	-0.0904192	0.927954	0.948839	9.52413e-08
NOSTRIN mediated eNOS trafficking	-0.229692	0.0497974	0.555591	0.0896296	0.928582	0.948903	9.0248e-08
Calmodulin induced events	-0.0871736	-0.0781767	0.957345	-0.0816599	0.934917	0.953624	5.09551e-08
CaM pathway	-0.0871736	-0.0781767	0.957345	-0.0816599	0.934917	0.953624	5.09551e-08
Negative regulation of activity of TFAP2 (AP-2) family transcription factors	-0.129867	0.0497845	0.61019	0.0815886	0.934974	0.953624	5.06825e-08
Biological oxidations	-0.017681	-0.0797699	0.992629	-0.0803622	0.935949	0.953624	4.61843e-08
Circadian Clock	-0.0909934	-0.0988169	1.23134	-0.0802512	0.936037	0.953624	4.57943e-08
Viral Messenger RNA Synthesis	-0.0582003	0.0825721	1.11308	0.0741832	0.940865	0.957961	2.82695e-08
Regulation of commissural axon pathfinding by SLIT and ROBO	0.0313591	-0.0499496	0.685694	-0.0728453	0.941929	0.958464	2.52834e-08
Ion channel transport	0.0182117	0.141391	2.06261	0.0685495	0.945348	0.961361	1.74161e-08
Muscarinic acetylcholine receptors	0.0740278	-0.0270334	0.41668	-0.0648781	0.948271	0.963751	1.24276e-08
Fatty Acids bound to GPR40 (FFAR1) regulate insulin secretion	0.100959	0.0338035	0.541814	0.0623895	0.950253	0.964598	9.77827e-09
Free fatty acids regulate insulin secretion	0.100959	0.0338035	0.541814	0.0623895	0.950253	0.964598	9.77827e-09
Acyl chain remodeling of CL	-0.0307259	-0.0303763	0.539366	-0.0563185	0.955088	0.968922	5.2218e-09
Processing of Intronless Pre-mRNAs	0.0482556	0.0413369	0.753636	0.05485	0.956258	0.969523	4.44147e-09
Melanin biosynthesis	0.257872	0.0237479	0.454679	0.0522299	0.958345	0.970351	3.29096e-09
GABA receptor activation	-0.00637908	-0.0662138	1.26783	-0.0522263	0.958348	0.970351	3.28954e-09
RET signaling	-0.0377815	-0.0611523	1.18393	-0.0516518	0.958806	0.970351	3.07411e-09
Interactions of Rev with host cellular proteins	-0.0815493	0.0458624	0.918322	0.0499415	0.960169	0.971146	2.50129e-09
E2F-enabled inhibition of pre-replication complex formation	-0.0478047	-0.0310556	0.643189	-0.0482838	0.96149	0.971402	2.03422e-09
Formation of the Editosome	0.128085	0.030626	0.645466	0.0474479	0.962156	0.971402	1.82793e-09
mRNA Editing: C to U Conversion	0.128085	0.030626	0.645466	0.0474479	0.962156	0.971402	1.82793e-09
Regulation of gene expression in late stage (branching morphogenesis) pancreatic bud precursor cells	-0.0823674	0.0223963	0.482958	0.0463732	0.963013	0.971683	1.58872e-09
CHL1 interactions	-0.0252191	-0.0311868	0.722089	-0.0431896	0.96555	0.973659	1.02797e-09
Synthesis of PIPs at the late endosome membrane	-0.0316168	-0.0288431	0.736877	-0.0391424	0.968777	0.976327	5.62985e-10
Sphingolipid de novo biosynthesis	-0.0559918	-0.0426945	1.2551	-0.0340168	0.972864	0.979283	2.38587e-10
N-glycan trimming and elongation in the cis-Golgi	-0.00919367	-0.0164268	0.483095	-0.0340033	0.972875	0.979283	2.38009e-10
TRAIL signaling	0.0249022	-0.0187418	0.590843	-0.0317204	0.974695	0.980528	1.55605e-10
Formation of the cornified envelope	-0.00714308	-0.0328832	1.06479	-0.0308824	0.975363	0.980613	1.3211e-10
Physiological factors	-0.0859557	0.0164685	0.623006	0.0264339	0.978911	0.983592	5.10529e-11
Signaling by MST1	0.129423	0.0102877	0.546634	0.01882	0.984985	0.989026	6.40666e-12
Deadenylation-dependent mRNA decay	-0.0468534	-0.0197221	1.13524	-0.0173726	0.986139	0.989026	3.92988e-12
Synthesis of bile acids and bile salts via 7alpha-hydroxycholesterol	0.00476168	-0.0123167	0.711652	-0.0173072	0.986192	0.989026	3.8404e-12
Methionine salvage pathway	-0.071462	-0.00995407	0.595919	-0.0167037	0.986673	0.989026	3.09214e-12
Downstream signaling of activated FGFR4	0.0697727	0.0125453	0.92411	0.0135755	0.989169	0.990937	8.71854e-13
Deactivation of the beta-catenin transactivating complex	-0.0284119	0.0145001	1.25828	0.0115237	0.990806	0.991986	3.20682e-13
Signaling by FGFR	-0.0162067	0.00904376	1.94246	0.00465582	0.996285	0.996878	1.27296e-15
Rev-mediated nuclear export of HIV RNA	-0.0754476	0.000425473	0.900249	0.000472617	0.999623	0.999623	1.1148e-21

## Sheet: Fibrosis Stage GSVA Ord Reg
pathway	range_log2FC	coefficient	std_err	z_score	p_value	adj_P	posterior_prob
EPH-Ephrin signaling	0.273485	6.98319	1.32423	5.2734	1.3392e-07	0.000225119	0.999982
Chk1/Chk2(Cds1) mediated inactivation of Cyclin B:Cdk1 complex	0.305709	3.70616	0.732032	5.06284	4.13056e-07	0.000347173	0.999961
Transcriptional Regulation by TP53	0.113094	9.01649	1.84981	4.87427	1.09212e-06	0.000498584	0.999925
RHO GTPases Activate WASPs and WAVEs	0.295612	4.49142	0.924561	4.8579	1.1864e-06	0.000498584	0.999921
EPHB-mediated forward signaling	0.316673	5.50971	1.14641	4.80607	1.53927e-06	0.000517503	0.999906
G2 Phase	0.575019	2.34379	0.493291	4.75134	2.02073e-06	0.000559775	0.999887
Amine-derived hormones	-0.34335	-3.83726	0.817378	-4.69459	2.67142e-06	0.000559775	0.999864
Fcgamma receptor (FCGR) dependent phagocytosis	0.20699	5.25029	1.12284	4.6759	2.92665e-06	0.000559775	0.999855
Phase 3 - rapid repolarisation	-0.300501	-3.61145	0.773161	-4.67102	2.99701e-06	0.000559775	0.999853
Signaling by MET	0.203123	6.68391	1.43958	4.64295	3.43464e-06	0.000576576	0.999839
Chondroitin sulfate/dermatan sulfate metabolism	0.280477	4.97565	1.07616	4.62351	3.77295e-06	0.000576576	0.999828
TP53 Regulates Transcription of Cell Death Genes	0.224895	6.2126	1.3495	4.60365	4.15156e-06	0.000581565	0.999817
Diseases associated with glycosaminoglycan metabolism	0.338598	4.41068	0.963973	4.57552	4.75035e-06	0.000614257	0.9998
Defective B3GALT6 causes EDSP2 and SEMDJL1	0.297714	4.6872	1.03225	4.54078	5.6047e-06	0.000648515	0.999776
Fc epsilon receptor (FCERI) signaling	0.184956	4.83685	1.06679	4.53403	5.78687e-06	0.000648515	0.999771
Signaling by the B Cell Receptor (BCR)	0.209015	4.56402	1.01168	4.51134	6.44208e-06	0.000670637	0.999754
Activation of BAD and translocation to mitochondria	0.230936	3.68421	0.820309	4.49125	7.08076e-06	0.000670637	0.999738
FCERI mediated MAPK activation	0.208987	4.67304	1.04117	4.48825	7.18112e-06	0.000670637	0.999736
Association of licensing factors with the pre-replicative complex	0.364389	3.68189	0.825	4.46289	8.08605e-06	0.000715403	0.999714
Intrinsic Pathway for Apoptosis	0.186668	4.67459	1.05909	4.41378	1.01583e-05	0.000822318	0.999667
Defective B4GALT7 causes EDS, progeroid type	0.290418	4.54446	1.03328	4.3981	1.09205e-05	0.000822318	0.999651
Mitotic G1-G1/S phases	0.253989	3.826	0.870452	4.39542	1.1056e-05	0.000822318	0.999648
Regulation of KIT signaling	0.292986	4.08663	0.930554	4.39161	1.12512e-05	0.000822318	0.999644
Regulation of actin dynamics for phagocytic cup formation	0.235655	3.99477	0.912796	4.37641	1.20649e-05	0.000845044	0.999626
EPH-ephrin mediated repulsion of cells	0.250296	4.82083	1.10557	4.36051	1.29761e-05	0.000869618	0.999608
Downstream signal transduction	0.185275	5.45737	1.2538	4.35265	1.34504e-05	0.000869618	0.999598
TP53 Regulates Transcription of Genes Involved in G1 Cell Cycle Arrest	0.276605	3.17165	0.734276	4.31943	1.56434e-05	0.000921595	0.999556
DARPP-32 events	0.237019	4.39109	1.01939	4.30756	1.65067e-05	0.000921595	0.999539
Signaling by PDGF	0.233116	4.9314	1.14783	4.29627	1.73692e-05	0.000921595	0.999524
TNF receptor superfamily (TNFSF) members mediating non-canonical NF-kB pathway	0.332457	3.55255	0.827016	4.29562	1.74209e-05	0.000921595	0.999523
Sema4D induced cell migration and growth-cone collapse	0.20669	4.72002	1.1002	4.29014	1.78564e-05	0.000921595	0.999515
HSF1 activation	0.383745	2.65311	0.619476	4.28282	1.84536e-05	0.000921595	0.999504
TNFR2 non-canonical NF-kB pathway	0.270923	3.3917	0.792306	4.2808	1.86227e-05	0.000921595	0.999501
Cyclin D associated events in G1	0.290015	4.21257	0.986895	4.2685	1.96789e-05	0.000921595	0.999482
G1 Phase	0.290015	4.21257	0.986895	4.2685	1.96789e-05	0.000921595	0.999482
Defective B3GAT3 causes JDSSDHD	0.290083	4.28631	1.0053	4.26373	2.01043e-05	0.000921595	0.999475
TCR signaling	0.202969	3.98751	0.94032	4.24059	2.22932e-05	0.000921595	0.999437
Regulation of necroptotic cell death	0.295253	3.91887	0.924934	4.23692	2.26608e-05	0.000921595	0.999431
Signaling by Interleukins	0.155688	6.70084	1.5824	4.23461	2.28946e-05	0.000921595	0.999427
Activation of E2F1 target genes at G1/S	0.294374	3.32744	0.785918	4.23382	2.29757e-05	0.000921595	0.999426
G1/S-Specific Transcription	0.294374	3.32744	0.785918	4.23382	2.29757e-05	0.000921595	0.999426
Dissolution of Fibrin Clot	0.477777	3.02474	0.7149	4.231	2.32652e-05	0.000921595	0.999421
TFAP2A acts as a transcriptional repressor during retinoic acid induced cell differentiation	0.362124	2.36151	0.558536	4.22803	2.35744e-05	0.000921595	0.999416
Chondroitin sulfate biosynthesis	0.422151	2.97273	0.704894	4.21728	2.47272e-05	0.000942012	0.999397
CLEC7A (Dectin-1) signaling	0.215176	3.49393	0.829352	4.21284	2.52175e-05	0.000942012	0.999389
DAP12 signaling	0.209385	3.89822	0.926463	4.20763	2.58062e-05	0.000943048	0.999379
C-type lectin receptors (CLRs)	0.176421	4.24959	1.01323	4.19408	2.73983e-05	0.000960389	0.999354
Cytokine Signaling in Immune system	0.153294	6.52225	1.55519	4.19387	2.74234e-05	0.000960389	0.999354
G0 and Early G1	0.277068	3.29023	0.787377	4.17872	2.93149e-05	0.000995838	0.999324
Platelet activation, signaling and aggregation	0.220893	6.04256	1.45207	4.16135	3.16368e-05	0.000995838	0.999289
CS/DS degradation	0.39619	3.20155	0.771066	4.15211	3.29424e-05	0.000995838	0.999269
Regulated Necrosis	0.311624	3.88143	0.934866	4.15186	3.29789e-05	0.000995838	0.999269
RIPK1-mediated regulated necrosis	0.311624	3.88143	0.934866	4.15186	3.29789e-05	0.000995838	0.999269
Downstream TCR signaling	0.226024	3.4657	0.836649	4.14237	3.4374e-05	0.000995838	0.999248
Signaling by Non-Receptor Tyrosine Kinases	0.136622	6.32126	1.52648	4.14107	3.45682e-05	0.000995838	0.999245
Signaling by PTK6	0.136622	6.32126	1.52648	4.14107	3.45682e-05	0.000995838	0.999245
PECAM1 interactions	0.312078	2.84335	0.686908	4.13935	3.48287e-05	0.000995838	0.999242
TP53 Regulates Transcription of Cell Cycle Genes	0.149398	4.85142	1.17242	4.13796	3.50403e-05	0.000995838	0.999239
DAP12 interactions	0.218941	4.00554	0.968592	4.13543	3.54293e-05	0.000995838	0.999233
Presynaptic nicotinic acetylcholine receptors	-0.379898	-2.64912	0.640708	-4.13468	3.55445e-05	0.000995838	0.999231
Adaptive Immune System	0.11313	6.52159	1.5832	4.11925	3.80104e-05	0.00104747	0.999196
TLR3-mediated TICAM1-dependent programmed cell death	0.443444	2.43811	0.593095	4.11083	3.94242e-05	0.00106891	0.999176
Synthesis of active ubiquitin: roles of E1 and E2 enzymes	0.288336	3.29268	0.801803	4.1066	4.01526e-05	0.00107137	0.999166
Immune System	0.139414	6.6308	1.61767	4.09898	4.14973e-05	0.00108798	0.999148
MET activates RAS signaling	0.27857	3.6188	0.883537	4.09581	4.20693e-05	0.00108798	0.99914
Axon guidance	0.191699	5.70609	1.39736	4.08348	4.43654e-05	0.00112997	0.999109
Regulation of PTEN gene transcription	0.165784	5.39317	1.32408	4.07314	4.63836e-05	0.00116374	0.999082
G1/S Transition	0.226959	3.30866	0.814392	4.06273	4.8502e-05	0.00116948	0.999054
Cell Cycle Checkpoints	0.122898	4.54781	1.12224	4.05245	5.06831e-05	0.00116948	0.999026
Developmental Biology	0.131316	7.59124	1.87326	4.05242	5.0691e-05	0.00116948	0.999026
Acetylcholine binding and downstream events	-0.349829	-2.9993	0.740207	-4.05198	5.07867e-05	0.00116948	0.999024
Activation of Nicotinic Acetylcholine Receptors	-0.349829	-2.9993	0.740207	-4.05198	5.07867e-05	0.00116948	0.999024
Postsynaptic nicotinic acetylcholine receptors	-0.349829	-2.9993	0.740207	-4.05198	5.07867e-05	0.00116948	0.999024
Inflammasomes	0.277739	3.49147	0.863384	4.04394	5.25603e-05	0.0011847	0.999002
Innate Immune System	0.180648	5.01684	1.24099	4.04262	5.28568e-05	0.0011847	0.998998
Beta defensins	0.461042	2.23765	0.556701	4.01948	5.83273e-05	0.00129011	0.99893
Cellular Senescence	0.177331	4.68888	1.16819	4.0138	5.97484e-05	0.00129266	0.998912
Activation of RAS in B cells	0.337024	2.32145	0.5785	4.01289	5.99804e-05	0.00129266	0.99891
G2/M Checkpoints	0.177332	3.34326	0.83444	4.00659	6.16004e-05	0.00129919	0.99889
FCGR activation	0.384857	2.41019	0.60208	4.00311	6.25151e-05	0.00129919	0.998879
Downstream signaling events of B Cell Receptor (BCR)	0.212859	3.05875	0.764155	4.00278	6.26021e-05	0.00129919	0.998878
A tetrasaccharide linker sequence is required for GAG synthesis	0.233376	4.35775	1.08977	3.99878	6.36699e-05	0.00130523	0.998865
Fertilization	-0.203255	-3.46975	0.869404	-3.99096	6.58071e-05	0.00133279	0.99884
FasL/ CD95L signaling	0.450369	2.15646	0.54376	3.96583	7.31416e-05	0.00144804	0.998755
Budding and maturation of HIV virion	0.235559	3.24939	0.8194	3.96557	7.32205e-05	0.00144804	0.998754
TP53 Regulates Metabolic Genes	0.172311	4.26091	1.07671	3.95735	7.57866e-05	0.00147474	0.998725
Transcriptional regulation by RUNX2	0.179107	3.72632	0.942666	3.95296	7.71906e-05	0.00147474	0.99871
RHO GTPase Effectors	0.110248	4.99742	1.26423	3.95292	7.72023e-05	0.00147474	0.998709
MHC class II antigen presentation	0.129898	4.58728	1.16403	3.94088	8.11847e-05	0.00153339	0.998665
VEGFA-VEGFR2 Pathway	0.123927	6.06006	1.53981	3.93559	8.29931e-05	0.00153522	0.998646
Transcription of E2F targets under negative control by DREAM complex	0.252829	3.30993	0.841096	3.93526	8.31083e-05	0.00153522	0.998644
Neutrophil degranulation	0.213916	3.881	0.987042	3.93195	8.42593e-05	0.00153956	0.998632
Cellular responses to stress	0.133244	4.88049	1.24264	3.92751	8.583e-05	0.0015514	0.998615
Rap1 signalling	0.276301	3.3215	0.847685	3.91832	8.91682e-05	0.00157836	0.998579
Thyroxine biosynthesis	-0.26851	-2.72769	0.69641	-3.91679	8.9737e-05	0.00157836	0.998573
Nucleotide-binding domain, leucine rich repeat containing receptor (NLR) signaling pathways	0.180632	4.62602	1.18205	3.91354	9.0951e-05	0.00157836	0.99856
Interleukin-1 family signaling	0.190144	3.522	0.90057	3.91086	9.19693e-05	0.00157836	0.998549
Interleukin-4 and 13 signaling	0.258026	4.23946	1.08406	3.91073	9.20164e-05	0.00157836	0.998549
DNA Replication Pre-Initiation	0.232379	2.79817	0.716645	3.90454	9.44056e-05	0.00158276	0.998524
M/G1 Transition	0.232379	2.79817	0.716645	3.90454	9.44056e-05	0.00158276	0.998524
Syndecan interactions	0.283159	3.0581	0.783795	3.90166	9.55358e-05	0.00158276	0.998512
G1/S DNA Damage Checkpoints	0.239949	2.69147	0.69046	3.89809	9.69562e-05	0.00158276	0.998497
DNA Replication	0.208789	3.00826	0.771739	3.89802	9.69807e-05	0.00158276	0.998497
CASP8 activity is inhibited	0.305893	3.03495	0.781547	3.88326	0.000103065	0.00162395	0.998435
Dimerization of procaspase-8	0.305893	3.03495	0.781547	3.88326	0.000103065	0.00162395	0.998435
Regulation by c-FLIP	0.305893	3.03495	0.781547	3.88326	0.000103065	0.00162395	0.998435
Synthesis of Prostaglandins (PG) and Thromboxanes (TX)	0.385342	3.00092	0.772925	3.88255	0.000103369	0.00162395	0.998432
Signalling to ERKs	0.229018	4.11262	1.06054	3.87784	0.000105386	0.00164012	0.998411
Programmed Cell Death	0.153989	3.90803	1.00836	3.87563	0.000106349	0.00164012	0.998402
S Phase	0.17937	3.34938	0.864982	3.87219	0.00010786	0.0016461	0.998386
Semaphorin interactions	0.189525	4.25549	1.09967	3.86979	0.000108931	0.0016461	0.998376
Regulation of DNA replication	0.237776	2.64481	0.683802	3.86781	0.000109819	0.0016461	0.998367
Highly calcium permeable nicotinic acetylcholine receptors	-0.430091	-2.1667	0.560731	-3.86406	0.000111517	0.0016461	0.99835
p53-Dependent G1 DNA Damage Response	0.242925	2.61742	0.677795	3.86167	0.000112613	0.0016461	0.998339
p53-Dependent G1/S DNA damage checkpoint	0.242925	2.61742	0.677795	3.86167	0.000112613	0.0016461	0.998339
PTK6 Regulates Cell Cycle	0.317995	2.68297	0.6962	3.85373	0.000116334	0.00168584	0.998303
Glycosaminoglycan metabolism	0.218083	5.03817	1.31005	3.84578	0.000120172	0.00172657	0.998266
The NLRP3 inflammasome	0.281581	3.15543	0.8211	3.84293	0.000121575	0.00173192	0.998252
Death Receptor Signalling	0.134172	5.03737	1.31321	3.83592	0.000125095	0.00176709	0.998219
Apoptosis	0.147219	3.83066	1.00278	3.82004	0.000133433	0.00186917	0.99814
Intracellular signaling by second messengers	0.0814224	7.4578	1.95395	3.81679	0.000135202	0.00187658	0.998124
Hemostasis	0.163471	6.25182	1.63953	3.81317	0.000137196	0.00187658	0.998105
PIP3 activates AKT signaling	0.0842736	6.93315	1.81862	3.81231	0.000137676	0.00187658	0.998101
SHC1 events in EGFR signaling	0.202685	2.92491	0.767498	3.81096	0.000138427	0.00187658	0.998094
Antigen processing-Cross presentation	0.266117	2.54286	0.668406	3.80437	0.000142166	0.00191184	0.99806
Activation of BH3-only proteins	0.141796	4.25045	1.12133	3.79056	0.000150308	0.00200294	0.997986
Interleukin-10 signaling	0.370074	2.69524	0.711353	3.78889	0.000151322	0.00200294	0.997977
Cell surface interactions at the vascular wall	0.201039	4.45568	1.17778	3.78311	0.000154878	0.00201744	0.997945
Translesion Synthesis by POLH	0.177275	2.96274	0.783207	3.78283	0.000155055	0.00201744	0.997944
Interleukin-1 processing	0.370891	2.18757	0.578524	3.78129	0.000156018	0.00201744	0.997935
Galactose catabolism	-0.418495	-2.36929	0.627301	-3.77696	0.000158754	0.00203714	0.997911
Activation of the phototransduction cascade	-0.306497	-2.86756	0.759615	-3.77502	0.000159995	0.00203752	0.9979
Cellular responses to external stimuli	0.112798	4.803	1.27417	3.7695	0.000163572	0.0020674	0.997869
SHC-related events triggered by IGF1R	0.259222	3.0278	0.804124	3.76534	0.00016632	0.00207833	0.997845
Diseases of glycosylation	0.187188	5.88271	1.5627	3.76446	0.000166909	0.00207833	0.99784
Transcriptional regulation by RUNX3	0.159455	4.23274	1.12544	3.76098	0.000169252	0.002085	0.99782
Pregnenolone biosynthesis	0.310864	2.85504	0.759408	3.75956	0.000170214	0.002085	0.997812
Endosomal Sorting Complex Required For Transport (ESCRT)	0.213592	3.37921	0.899229	3.7579	0.000171348	0.002085	0.997802
MAPK family signaling cascades	0.0949332	7.32458	1.94992	3.75635	0.000172406	0.002085	0.997793
CLEC7A/inflammasome pathway	0.366238	2.42836	0.646803	3.7544	0.000173758	0.00208633	0.997781
MAP2K and MAPK activation	0.248704	5.05316	1.34802	3.74859	0.000177835	0.00212014	0.997747
Costimulation by the CD28 family	0.178534	3.91741	1.0466	3.74298	0.000181853	0.00215278	0.997713
Assembly of the pre-replicative complex	0.236476	2.42664	0.649458	3.7364	0.00018667	0.00215786	0.997673
Activation of caspases through apoptosome-mediated cleavage	0.212375	2.16271	0.579164	3.7342	0.000188311	0.00215786	0.997659
Cytochrome c-mediated apoptotic response	0.212375	2.16271	0.579164	3.7342	0.000188311	0.00215786	0.997659
PTK6 Regulates RHO GTPases, RAS GTPase and MAP kinases	0.174245	3.35621	0.89905	3.73307	0.000189163	0.00215786	0.997652
APC/C-mediated degradation of cell cycle proteins	0.198257	2.65609	0.712452	3.72809	0.000192933	0.00215786	0.997621
Regulation of mitotic cell cycle	0.198257	2.65609	0.712452	3.72809	0.000192933	0.00215786	0.997621
Chemokine receptors bind chemokines	0.297713	3.00392	0.806289	3.72561	0.000194843	0.00215786	0.997605
Cell Cycle	0.0859978	5.14773	1.38191	3.72509	0.000195246	0.00215786	0.997602
Cyclin A:Cdk2-associated events at S phase entry	0.22456	2.55903	0.687253	3.72357	0.000196429	0.00215786	0.997592
Regulation of APC/C activators between G1/S and early anaphase	0.208195	2.5515	0.685265	3.72337	0.000196578	0.00215786	0.997591
Removal of licensing factors from origins	0.223612	2.51457	0.675527	3.72238	0.000197353	0.00215786	0.997584
Integrin cell surface interactions	0.306247	3.52907	0.948176	3.72195	0.000197686	0.00215786	0.997582
RHO GTPases activate CIT	0.240822	3.00014	0.810298	3.70252	0.000213469	0.00231511	0.997454
Disease	0.113395	7.0531	1.90957	3.69356	0.00022114	0.00238293	0.997394
Synthesis of DNA	0.194986	2.7578	0.747839	3.68769	0.000226299	0.00242298	0.997353
Receptor Mediated Mitophagy	0.191116	2.83989	0.77064	3.68511	0.000228604	0.00243217	0.997335
PCP/CE pathway	0.207477	2.8436	0.772717	3.68	0.000233238	0.00246587	0.997299
Mitotic Metaphase and Anaphase	0.0862017	4.55362	1.2398	3.67288	0.000239837	0.00249615	0.997248
The phototransduction cascade	-0.252393	-3.92324	1.06832	-3.67234	0.00024034	0.00249615	0.997244
SOS-mediated signalling	0.219411	2.90217	0.790329	3.67211	0.000240557	0.00249615	0.997243
FBXW7 Mutants and NOTCH1 in Cancer	0.344486	2.20592	0.603211	3.65696	0.000255223	0.00260782	0.997132
Loss of Function of FBXW7 in Cancer and NOTCH1 Signaling	0.344486	2.20592	0.603211	3.65696	0.000255223	0.00260782	0.997132
G2/M DNA damage checkpoint	0.122126	3.53556	0.967404	3.65469	0.000257498	0.00260782	0.997115
Cell Cycle, Mitotic	0.0971562	4.68291	1.28135	3.65466	0.000257524	0.00260782	0.997114
Mitotic Anaphase	0.0849731	4.51496	1.23611	3.65256	0.000259642	0.00261353	0.997099
RHO GTPases Activate ROCKs	0.206752	3.22958	0.885219	3.64834	0.000263942	0.00263032	0.997067
RHO GTPases Activate Rhotekin and Rhophilins	0.271641	2.55221	0.69965	3.64784	0.000264452	0.00263032	0.997063
Cyclin E associated events during G1/S transition	0.219072	2.54039	0.696697	3.64634	0.000266005	0.00263032	0.997051
Highly calcium permeable postsynaptic nicotinic acetylcholine receptors	-0.370838	-2.3846	0.654456	-3.64364	0.000268813	0.00264254	0.99703
VEGF binds to VEGFR leading to receptor dimerization	-0.175132	-2.35456	0.647317	-3.63742	0.000275381	0.00265433	0.996982
VEGF ligand-receptor interactions	-0.175132	-2.35456	0.647317	-3.63742	0.000275381	0.00265433	0.996982
Signaling by high-kinase activity BRAF mutants	0.264264	4.61745	1.27037	3.63471	0.000278289	0.00265433	0.996961
ECM proteoglycans	0.333655	2.95764	0.813842	3.63417	0.000278872	0.00265433	0.996957
APC/C:Cdc20 mediated degradation of mitotic proteins	0.205136	2.39241	0.658572	3.63273	0.00028044	0.00265433	0.996945
Response to elevated platelet cytosolic Ca2+	0.292049	3.98502	1.09755	3.63083	0.000282509	0.00265433	0.99693
Activation of APC/C and APC/C:Cdc20 mediated degradation of mitotic proteins	0.20523	2.41417	0.664988	3.6304	0.000282987	0.00265433	0.996927
Interleukin-20 family signaling	0.100354	6.40807	1.76629	3.62798	0.000285643	0.00265433	0.996907
Beta-catenin independent WNT signaling	0.141436	3.9902	1.10001	3.62743	0.000286251	0.00265433	0.996903
TICAM1, RIP1-mediated IKK complex recruitment	0.247929	2.84378	0.784046	3.62706	0.000286668	0.00265433	0.9969
GP1b-IX-V activation signalling	0.27277	2.67362	0.737263	3.62642	0.000287381	0.00265433	0.996895
RAF/MAP kinase cascade	0.105703	6.20342	1.71353	3.62025	0.000294315	0.00270341	0.996845
Collagen degradation	0.25556	3.26764	0.90295	3.61885	0.000295911	0.00270341	0.996834
TNF signaling	0.127545	4.65151	1.28855	3.60988	0.000306342	0.00278357	0.996759
Defective EXT1 causes exostoses 1, TRPS2 and CHDS	0.199814	3.76118	1.04285	3.60665	0.000310181	0.00279755	0.996732
SCF(Skp2)-mediated degradation of p27/p21	0.249777	2.15655	0.598081	3.60579	0.000311209	0.00279755	0.996725
Ligand-dependent caspase activation	0.28454	3.38882	0.941779	3.59832	0.000320281	0.00282528	0.996662
GRB2 events in EGFR signaling	0.197406	2.6132	0.726397	3.59748	0.000321313	0.00282528	0.996654
Activation of NF-kappaB in B cells	0.203604	2.43686	0.677462	3.59704	0.000321859	0.00282528	0.996651
Receptor-type tyrosine-protein phosphatases	-0.272503	-3.39042	0.942711	-3.59645	0.000322585	0.00282528	0.996646
FCERI mediated NF-kB activation	0.186635	2.62725	0.730649	3.59578	0.000323426	0.00282528	0.99664
ROS, RNS production in phagocytes	0.165218	2.70601	0.752712	3.59501	0.000324378	0.00282528	0.996633
Interconversion of nucleotide di- and triphosphates	0.17826	3.5886	0.999725	3.58959	0.000331205	0.00286628	0.996586
IRS activation	-0.360171	-1.87329	0.522175	-3.58747	0.000333905	0.00286628	0.996567
Regulation of RUNX3 expression and activity	0.241459	2.2201	0.618889	3.58724	0.000334201	0.00286628	0.996565
Orc1 removal from chromatin	0.212292	2.37977	0.664093	3.58348	0.000339045	0.00287049	0.996532
Switching of origins to a post-replicative state	0.212292	2.37977	0.664093	3.58348	0.000339045	0.00287049	0.996532
Platelet degranulation	0.298571	3.82531	1.06817	3.58119	0.000342031	0.00287049	0.996512
Highly sodium permeable acetylcholine nicotinic receptors	-0.356252	-1.97506	0.551575	-3.58076	0.000342592	0.00287049	0.996508
Separation of Sister Chromatids	0.084575	4.21397	1.17699	3.58028	0.000343229	0.00287049	0.996504
Senescence-Associated Secretory Phenotype (SASP)	0.22098	2.68484	0.750517	3.57732	0.000347139	0.00288882	0.996477
Mitotic G2-G2/M phases	0.10045	4.02701	1.12749	3.57167	0.00035471	0.00293728	0.996426
Signaling by WNT	0.122797	4.60811	1.29294	3.56406	0.000365162	0.00299617	0.996356
Inactivation, recovery and regulation of the phototransduction cascade	-0.249956	-3.77569	1.0595	-3.56364	0.000365751	0.00299617	0.996352
Cyclin A/B1/B2 associated events during G2/M transition	0.128507	3.27766	0.920469	3.56086	0.000369643	0.00299617	0.996326
Degradation of GLI2 by the proteasome	0.251464	2.18274	0.61309	3.56023	0.000370535	0.00299617	0.99632
Toll Like Receptor 3 (TLR3) Cascade	0.154814	4.59455	1.29077	3.55954	0.000371504	0.00299617	0.996314
Chaperonin-mediated protein folding	0.1396	4.29287	1.20631	3.55866	0.000372745	0.00299617	0.996305
Protein folding	0.152331	4.09213	1.15026	3.55757	0.000374298	0.00299617	0.996295
Nuclear Receptor transcription pathway	-0.158399	-4.0539	1.14175	-3.5506	0.000384351	0.00303797	0.996229
Sema4D in semaphorin signaling	0.18461	4.0299	1.13534	3.5495	0.000385967	0.00303797	0.996218
Cross-presentation of soluble exogenous antigens (endosomes)	0.240141	2.09904	0.591521	3.54854	0.000387373	0.00303797	0.996209
Inactivation of APC/C via direct inhibition of the APC/C complex	0.116398	3.19472	0.900496	3.54774	0.000388557	0.00303797	0.996201
Inhibition of the proteolytic activity of APC/C required for the onset of anaphase by mitotic spindle checkpoint components	0.116398	3.19472	0.900496	3.54774	0.000388557	0.00303797	0.996201
MET promotes cell motility	0.221841	3.37461	0.951721	3.5458	0.000391429	0.00304626	0.996183
Cdc20:Phospho-APC/C mediated degradation of Cyclin A	0.200156	2.31103	0.653405	3.53691	0.000404837	0.00312657	0.996096
Platelet sensitization by LDL	0.219591	3.59703	1.01712	3.5365	0.000405469	0.00312657	0.996092
Defective CHST3 causes SEDCJD	0.595704	1.69959	0.482198	3.52468	0.000424	0.00324174	0.995973
MAPK1/MAPK3 signaling	0.0959559	6.13685	1.74119	3.52451	0.000424261	0.00324174	0.995972
APC:Cdc20 mediated degradation of cell cycle proteins prior to satisfation of the cell cycle checkpoint	0.197148	2.31727	0.657703	3.52327	0.000426258	0.00324226	0.995959
SHC1 events in ERBB4 signaling	0.17092	2.8364	0.806089	3.51872	0.000433632	0.00328349	0.995912
GLI3 is processed to GLI3R by the proteasome	0.244021	2.155	0.613154	3.51461	0.000440394	0.00330758	0.99587
MyD88-independent TLR4 cascade	0.146584	4.61114	1.31251	3.51322	0.000442716	0.00330758	0.995855
TRIF(TICAM1)-mediated TLR4 signaling	0.146584	4.61114	1.31251	3.51322	0.000442716	0.00330758	0.995855
TRAF6 mediated IRF7 activation in TLR7/8 or 9 signaling	0.286626	2.53801	0.722955	3.5106	0.000447089	0.00331789	0.995828
RAB geranylgeranylation	0.162686	4.39868	1.25317	3.51004	0.000448043	0.00331789	0.995822
ZBP1(DAI) mediated induction of type I IFNs	0.13933	3.33703	0.951297	3.50788	0.000451692	0.00333024	0.995799
NIK-->noncanonical NF-kB signaling	0.239605	2.04904	0.585441	3.49999	0.000465271	0.00341537	0.995715
Signaling by VEGF	0.110147	5.2681	1.50796	3.49353	0.000476686	0.00348395	0.995645
Signaling by SCF-KIT	0.103877	5.36081	1.5432	3.47383	0.00051309	0.00373379	0.995425
Toll-Like Receptors Cascades	0.161122	4.80765	1.38578	3.46927	0.000521876	0.00378136	0.995373
TICAM1-dependent activation of IRF3/IRF7	0.257087	2.77398	0.801475	3.46109	0.000537997	0.00388143	0.995278
Regulation of TNFR1 signaling	0.158437	4.05188	1.17205	3.45709	0.000546042	0.00392264	0.995231
Signaling by ROBO receptors	0.285985	2.66205	0.770526	3.45485	0.000550609	0.00393861	0.995204
Activated TLR4 signalling	0.151554	4.52201	1.30954	3.45312	0.000554141	0.00394708	0.995184
Oxidative Stress Induced Senescence	0.212255	3.25937	0.9447	3.45016	0.000560246	0.00397373	0.995148
G2/M Transition	0.0906209	3.8937	1.13201	3.43964	0.000582495	0.00411418	0.99502
Stabilization of p53	0.21737	2.1526	0.626513	3.43584	0.000590727	0.00415213	0.994973
Cooperation of Prefoldin and TriC/CCT in actin and tubulin folding	0.220512	2.37031	0.690071	3.43488	0.000592808	0.00415213	0.994962
Dectin-1 mediated noncanonical NF-kB signaling	0.231878	2.02234	0.589584	3.43011	0.00060333	0.00420829	0.994902
Condensation of Prometaphase Chromosomes	0.199566	1.97658	0.576804	3.42678	0.000610781	0.00424266	0.99486
Role of phospholipids in phagocytosis	0.142518	3.61507	1.05581	3.42398	0.000617118	0.00426903	0.994824
APC-Cdc20 mediated degradation of Nek2A	0.155628	2.97034	0.868731	3.41917	0.000628127	0.0043228	0.994763
Other semaphorin interactions	0.24739	2.56931	0.751624	3.41834	0.000630033	0.0043228	0.994752
p38MAPK events	0.335474	2.6421	0.773441	3.41604	0.00063539	0.00433018	0.994722
Signaling by NOTCH3	0.319799	2.4653	0.721763	3.41567	0.00063626	0.00433018	0.994717
MAPK6/MAPK4 signaling	0.177317	2.79165	0.818475	3.41079	0.00064774	0.00437208	0.994654
ER-Phagosome pathway	0.226999	2.15451	0.632034	3.40886	0.000652355	0.00437208	0.994628
Ephrin signaling	0.233982	3.0837	0.904911	3.40774	0.000655042	0.00437208	0.994613
Lysine catabolism	-0.343535	-2.12782	0.624468	-3.40742	0.000655812	0.00437208	0.994609
Regulation of RAS by GAPs	0.213725	2.3399	0.686845	3.40674	0.000657428	0.00437208	0.9946
G beta:gamma signalling through PI3Kgamma	0.189464	3.82478	1.12301	3.40583	0.000659643	0.00437208	0.994588
MASTL Facilitates Mitotic Progression	0.142802	2.36241	0.69372	3.40542	0.000660623	0.00437208	0.994583
Hedgehog 'on' state	0.173218	2.99262	0.881943	3.39321	0.000690794	0.00455382	0.994418
The role of GTSE1 in G2/M progression after G2 checkpoint	0.204048	2.18131	0.643478	3.38987	0.000699247	0.00459154	0.994373
Toll Like Receptor 4 (TLR4) Cascade	0.150633	4.59195	1.35526	3.38823	0.000703453	0.00460118	0.99435
Signalling to RAS	0.241371	3.0962	0.915329	3.38261	0.000718004	0.00467586	0.994272
Degradation of GLI1 by the proteasome	0.226246	2.05443	0.607518	3.38168	0.000720433	0.00467586	0.994259
UCH proteinases	0.195453	2.53703	0.751741	3.37488	0.000738483	0.00476873	0.994163
Signal Transduction	0.0662759	9.52942	2.82424	3.37416	0.000740416	0.00476873	0.994153
Asymmetric localization of PCP proteins	0.196132	2.27452	0.674338	3.37297	0.000743618	0.00477108	0.994136
Infectious disease	0.183344	3.24162	0.962364	3.36839	0.000756093	0.00483267	0.99407
Mitophagy	0.211795	2.49803	0.743166	3.36133	0.00077568	0.00493908	0.993968
Elastic fibre formation	0.304709	2.83709	0.846561	3.35131	0.0008043	0.00509751	0.99382
APC/C:Cdc20 mediated degradation of Securin	0.185736	2.14002	0.638716	3.35051	0.000806626	0.00509751	0.993808
Platelet Aggregation (Plug Formation)	0.202211	3.58649	1.07109	3.34846	0.000812623	0.00511618	0.993777
Diseases associated with the TLR signaling cascade	0.21118	2.91457	0.87134	3.34492	0.000823049	0.00514329	0.993724
Diseases of Immune System	0.21118	2.91457	0.87134	3.34492	0.000823049	0.00514329	0.993724
Processive synthesis on the C-strand of the telomere	0.222986	2.30078	0.688245	3.34297	0.000828873	0.0051605	0.993694
Scavenging by Class A Receptors	0.239963	2.64669	0.792999	3.33757	0.000845156	0.00522614	0.993611
HIV Infection	0.081193	3.69313	1.10676	3.33688	0.000847236	0.00522614	0.993601
RHO GTPases activate PKNs	0.180826	2.47489	0.741786	3.33639	0.000848743	0.00522614	0.993593
PI-3K cascade:FGFR4	-0.26316	-2.73373	0.82005	-3.33361	0.000857272	0.0052594	0.99355
Triglyceride catabolism	0.19082	3.14166	0.944997	3.32452	0.0008857	0.00541404	0.993408
Hormone ligand-binding receptors	-0.320942	-1.73107	0.521387	-3.32012	0.000899784	0.00548021	0.993337
Metabolism of proteins	0.126607	4.65773	1.40492	3.31529	0.000915467	0.0055556	0.99326
RHO GTPases Activate Formins	0.0678192	4.67973	1.41345	3.31085	0.000930114	0.00562418	0.993188
RIP-mediated NFkB activation via ZBP1	0.123061	3.12346	0.944197	3.30806	0.000939459	0.00566032	0.993142
APC/C:Cdc20 mediated degradation of Cyclin B	0.146599	2.73052	0.826081	3.30539	0.000948431	0.00569397	0.993098
Oxygen-dependent proline hydroxylation of Hypoxia-inducible Factor Alpha	0.21402	2.12311	0.642584	3.30402	0.000953086	0.00570156	0.993075
Removal of the Flap Intermediate from the C-strand	0.244695	2.16968	0.658626	3.29426	0.000986821	0.00588243	0.992912
Deposition of new CENPA-containing nucleosomes at the centromere	0.193223	2.41041	0.732711	3.28971	0.0010029	0.0059362	0.992835
Nucleosome assembly	0.193223	2.41041	0.732711	3.28971	0.0010029	0.0059362	0.992835
CDT1 association with the CDC6:ORC:origin complex	0.200584	2.071	0.629911	3.28776	0.00100988	0.00595649	0.992802
MAP3K8 (TPL2)-dependent MAPK1/3 activation	0.224851	2.47971	0.754736	3.28553	0.00101792	0.00596883	0.992763
Integrin alphaIIb beta3 signaling	0.182998	3.41847	1.04087	3.28423	0.00102262	0.00596883	0.992741
Integrin signaling	0.182998	3.41847	1.04087	3.28423	0.00102262	0.00596883	0.992741
Mismatch repair (MMR) directed by MSH2:MSH6 (MutSalpha)	0.156143	2.15735	0.658243	3.27744	0.00104754	0.0060398	0.992623
Activation of anterior HOX genes in hindbrain development during early embryogenesis	0.173746	3.09696	0.945154	3.27667	0.00105039	0.0060398	0.992609
Activation of HOX genes during differentiation	0.173746	3.09696	0.945154	3.27667	0.00105039	0.0060398	0.992609
Olfactory Signaling Pathway	-0.1137	-3.87698	1.18337	-3.27623	0.00105204	0.0060398	0.992601
CDK-mediated phosphorylation and removal of Cdc6	0.230373	1.84208	0.562289	3.27604	0.00105274	0.0060398	0.992598
NOD1/2 Signaling Pathway	0.147964	3.69575	1.12912	3.27312	0.00106366	0.00608168	0.992547
Ubiquitin-dependent degradation of Cyclin D	0.23353	1.81289	0.555589	3.263	0.00110239	0.00626051	0.992366
Ubiquitin-dependent degradation of Cyclin D1	0.23353	1.81289	0.555589	3.263	0.00110239	0.00626051	0.992366
ATF4 activates genes	0.175749	3.44605	1.05649	3.26178	0.00110716	0.00626647	0.992343
FGFR1 mutant receptor activation	-0.230288	-3.33031	1.02367	-3.2533	0.00114071	0.00642521	0.992189
Transcriptional regulation by RUNX1	0.129241	3.58334	1.10169	3.2526	0.00114356	0.00642521	0.992175
Activation of Matrix Metalloproteinases	0.238271	3.23306	0.994232	3.25182	0.00114668	0.00642521	0.992161
Regulation of ornithine decarboxylase (ODC)	0.21398	1.86479	0.574421	3.24639	0.0011688	0.00651585	0.99206
Removal of the Flap Intermediate	0.231469	2.37424	0.731447	3.24595	0.00117061	0.00651585	0.992052
Metalloprotease DUBs	0.168152	2.3935	0.737888	3.24372	0.0011798	0.00652871	0.99201
Post-transcriptional silencing by small RNAs	-0.366698	-1.65936	0.511801	-3.2422	0.00118609	0.00652871	0.991981
Signaling by Hedgehog	0.102461	4.20403	1.29677	3.24191	0.0011873	0.00652871	0.991976
Processive synthesis on the lagging strand	0.220322	2.39926	0.740179	3.24145	0.00118922	0.00652871	0.991967
Prefoldin mediated transfer of substrate to CCT/TriC	0.22987	2.0708	0.638995	3.24071	0.00119234	0.00652871	0.991953
Gene and protein expression by JAK-STAT signaling after Interleukin-12 stimulation	0.200256	2.7035	0.834842	3.23834	0.00120229	0.00656185	0.991908
FBXL7 down-regulates AURKA during mitotic entry and in early mitosis	0.222114	1.83693	0.567826	3.23502	0.00121635	0.0066171	0.991845
MET activates PTK2 signaling	0.278606	2.4523	0.758508	3.23305	0.00122475	0.00664131	0.991807
G2/M DNA replication checkpoint	0.18757	1.70248	0.526831	3.23155	0.00123123	0.00665495	0.991778
Cargo trafficking to the periciliary membrane	0.100142	4.10313	1.2703	3.23005	0.00123767	0.00666836	0.991749
SCF-beta-TrCP mediated degradation of Emi1	0.207782	1.8755	0.581091	3.22755	0.00124853	0.00670538	0.9917
RUNX1 regulates transcription of genes involved in differentiation of HSCs	0.211288	2.12688	0.659556	3.22471	0.00126098	0.00675069	0.991645
Triglyceride biosynthesis	-0.269481	-2.19685	0.681981	-3.22127	0.00127622	0.00681058	0.991577
Host Interactions of HIV factors	0.101304	3.07089	0.954082	3.21868	0.00128781	0.00683814	0.991526
PI-3K cascade:FGFR1	-0.196521	-2.75124	0.854874	-3.2183	0.00128952	0.00683814	0.991518
Post-translational protein modification	0.0725126	6.37816	1.98354	3.21554	0.00130199	0.00688255	0.991463
Formation of Senescence-Associated Heterochromatin Foci (SAHF)	0.0960271	2.56479	0.798289	3.21286	0.00131421	0.00692535	0.99141
Interleukin-3, 5 and GM-CSF signaling	0.172233	3.63673	1.13338	3.20876	0.00133307	0.00698182	0.991327
Metabolism of ingested SeMet, Sec, MeSec into H2Se	-0.157912	-1.63368	0.509137	-3.20873	0.00133323	0.00698182	0.991326
PERK regulates gene expression	0.188814	3.16924	0.987974	3.20781	0.00133749	0.00698238	0.991308
PI-3K cascade:FGFR3	-0.245798	-2.58736	0.807675	-3.20347	0.00135784	0.00705004	0.991219
TCF dependent signaling in response to WNT	0.117763	3.52006	1.0989	3.20325	0.00135884	0.00705004	0.991215
Activation of ATR in response to replication stress	0.155403	2.40754	0.753136	3.19668	0.00139019	0.00719047	0.991079
DNA Damage Bypass	0.0911819	3.40157	1.06599	3.191	0.00141779	0.00731077	0.99096
Degradation of beta-catenin by the destruction complex	0.167827	2.3404	0.735391	3.18253	0.00145995	0.00750515	0.99078
Autodegradation of Cdh1 by Cdh1:APC/C	0.165802	2.02437	0.636373	3.18111	0.00146711	0.00751891	0.99075
Apoptotic factor-mediated response	0.119585	1.84014	0.579162	3.17725	0.00148677	0.00759654	0.990667
BBSome-mediated cargo-targeting to cilium	0.169393	2.66881	0.840747	3.17433	0.00150182	0.00763514	0.990603
Keratan sulfate degradation	0.430027	1.93332	0.609108	3.17402	0.00150341	0.00763514	0.990597
EGFR Transactivation by Gastrin	0.169301	2.49644	0.787637	3.16953	0.00152685	0.0077177	0.990498
Cross-presentation of particulate exogenous antigens (phagosomes)	0.368626	1.56975	0.495407	3.16861	0.0015317	0.0077177	0.990478
Signaling by Receptor Tyrosine Kinases	0.0703689	7.84725	2.47682	3.16828	0.00153344	0.0077177	0.990471
EPHA-mediated growth cone collapse	0.207534	3.27509	1.03429	3.1665	0.00154287	0.00774199	0.990431
Gap junction degradation	0.149507	2.33489	0.737632	3.16538	0.00154878	0.00774851	0.990407
Orexin and neuropeptides FF and QRFP bind to their respective receptors	-0.547026	-1.18052	0.373397	-3.16158	0.00156917	0.00782722	0.990322
Chromosome Maintenance	0.145718	2.70859	0.857412	3.15903	0.00158293	0.00786463	0.990265
APC/C:Cdh1 mediated degradation of Cdc20 and other APC/C:Cdh1 targeted proteins in late mitosis/early G1	0.158647	2.10741	0.667227	3.15846	0.00158603	0.00786463	0.990252
Early Phase of HIV Life Cycle	0.0930923	2.5827	0.81826	3.15633	0.00159765	0.00789898	0.990204
TRIF-mediated programmed cell death	0.354023	2.066	0.654775	3.15528	0.00160345	0.00790442	0.99018
G-protein beta:gamma signalling	0.187809	3.42815	1.08747	3.1524	0.00161936	0.00795948	0.990115
Dopamine receptors	-0.41347	-1.44057	0.45717	-3.15106	0.0016268	0.00797272	0.990084
Defective B4GALT1 causes B4GALT1-CDG (CDG-2d)	0.512653	1.59922	0.507954	3.14835	0.00164193	0.00802349	0.990022
Neuronal System	-0.0659798	-6.65171	2.11567	-3.14402	0.00166645	0.00810643	0.989922
p53-Independent DNA Damage Response	0.207728	1.82623	0.58124	3.14196	0.00167819	0.00810643	0.989875
p53-Independent G1/S DNA damage checkpoint	0.207728	1.82623	0.58124	3.14196	0.00167819	0.00810643	0.989875
Ubiquitin Mediated Degradation of Phosphorylated Cdc25A	0.207728	1.82623	0.58124	3.14196	0.00167819	0.00810643	0.989875
TAK1 activates NFkB by phosphorylation and activation of IKKs complex	0.086015	3.57682	1.1389	3.14058	0.00168614	0.0081215	0.989842
Signaling by Rho GTPases	0.0609203	4.81174	1.53307	3.13862	0.00169743	0.00813668	0.989796
Recognition of DNA damage by PCNA-containing replication complex	0.194955	2.59862	0.828019	3.13836	0.00169897	0.00813668	0.98979
WNT5A-dependent internalization of FZD2, FZD5 and ROR2	0.227155	2.64141	0.842582	3.1349	0.00171911	0.00820974	0.989709
Advanced glycosylation endproduct receptor signaling	0.191327	2.26849	0.724023	3.13317	0.0017293	0.00823499	0.989668
Regulation of PTEN mRNA translation	-0.293273	-1.91674	0.612537	-3.12919	0.00175291	0.00832384	0.989573
Regulation of activated PAK-2p34 by proteasome mediated degradation	0.217411	1.72928	0.554089	3.12095	0.00180272	0.00853625	0.989374
Positive epigenetic regulation of rRNA expression	0.143274	2.63593	0.844838	3.12004	0.00180826	0.00853846	0.989352
Non-integrin membrane-ECM interactions	0.20332	2.70679	0.867923	3.1187	0.00181649	0.00855327	0.98932
Antigen Presentation: Folding, assembly and peptide loading of class I MHC	0.111071	2.10653	0.675738	3.11738	0.00182464	0.00856765	0.989287
Signaling by NOTCH4	0.298242	2.4252	0.778714	3.11436	0.00184346	0.00863189	0.989213
Vif-mediated degradation of APOBEC3G	0.200021	1.77625	0.571543	3.10782	0.00188472	0.00880059	0.989051
Diseases of signal transduction	0.0675956	6.44753	2.07908	3.10115	0.00192769	0.00897632	0.988883
Vitamin B1 (thiamin) metabolism	-0.228529	-1.93533	0.624771	-3.09767	0.0019505	0.00905743	0.988795
Defective CHST14 causes EDS, musculocontractural type	0.482871	1.51238	0.488976	3.09296	0.00198173	0.0091771	0.988674
p130Cas linkage to MAPK signaling for integrins	0.284545	2.42586	0.785436	3.08856	0.00201132	0.00927014	0.98856
PCNA-Dependent Long Patch Base Excision Repair	0.157504	2.42049	0.783964	3.08749	0.00201852	0.00927014	0.988533
Regulation of mRNA stability by proteins that bind AU-rich elements	0.148336	2.34211	0.75861	3.08737	0.00201935	0.00927014	0.988529
Protein-protein interactions at synapses	-0.12316	-4.92096	1.59481	-3.08561	0.00203135	0.00927014	0.988483
Negative regulators of DDX58/IFIH1 signaling	0.161902	3.18008	1.03077	3.08516	0.00203443	0.00927014	0.988472
NGF signalling via TRKA from the plasma membrane	0.128184	4.7877	1.55188	3.08509	0.00203491	0.00927014	0.98847
Prostacyclin signalling through prostacyclin receptor	0.277907	2.29132	0.743097	3.08347	0.002046	0.00929548	0.988427
Sodium-coupled sulphate, di- and tri-carboxylate transporters	-0.412543	-1.7494	0.567755	-3.08125	0.00206132	0.00933983	0.988369
Autodegradation of the E3 ubiquitin ligase COP1	0.193256	1.76664	0.573533	3.08028	0.00206807	0.00934521	0.988343
Lysosome Vesicle Biogenesis	0.188977	3.2865	1.06806	3.07708	0.00209042	0.00942088	0.988258
Hedgehog ligand biogenesis	0.185023	1.9299	0.62757	3.07519	0.00210366	0.0094552	0.988208
TFAP2 (AP-2) family regulates transcription of cell cycle factors	0.416074	1.65589	0.538791	3.07334	0.00211674	0.00948808	0.988159
Regulation of Apoptosis	0.189739	1.77595	0.578147	3.0718	0.00212774	0.00948808	0.988117
Mismatch repair (MMR) directed by MSH2:MSH3 (MutSbeta)	0.128756	2.11607	0.688876	3.07177	0.0021279	0.00948808	0.988117
Defective CHSY1 causes TPBS	0.458901	1.42428	0.46394	3.06996	0.00214089	0.00952073	0.988068
Regulation of RUNX2 expression and activity	0.173166	1.99498	0.650729	3.06576	0.00217115	0.00955207	0.987954
RHO GTPases Activate NADPH Oxidases	0.235249	2.03224	0.663077	3.06486	0.00217773	0.00955207	0.98793
Defective CFTR causes cystic fibrosis	0.207532	1.79279	0.585141	3.06386	0.00218502	0.00955207	0.987902
Opioid Signalling	0.137421	4.29899	1.40323	3.06364	0.00218659	0.00955207	0.987896
DNA Damage/Telomere Stress Induced Senescence	0.151679	2.25432	0.735928	3.06323	0.00218959	0.00955207	0.987885
MyD88 dependent cascade initiated on endosome	0.123796	4.18191	1.36555	3.06243	0.00219549	0.00955207	0.987863
Toll Like Receptor 7/8 (TLR7/8) Cascade	0.123796	4.18191	1.36555	3.06243	0.00219549	0.00955207	0.987863
TRAF6 mediated induction of NFkB and MAP kinases upon TLR7/8 or 9 activation	0.124457	4.12401	1.34684	3.06198	0.00219879	0.00955207	0.987851
eNOS activation	0.215178	2.80352	0.915603	3.06194	0.00219908	0.00955207	0.98785
M Phase	0.0524515	3.9827	1.30204	3.05881	0.00222221	0.00962767	0.987764
Activation of NOXA and translocation to mitochondria	0.231556	1.99003	0.651682	3.05368	0.00226056	0.00976862	0.987621
Caspase activation via extrinsic apoptotic signalling pathway	0.166662	3.21017	1.05194	3.05167	0.00227575	0.00980905	0.987565
Mismatch Repair	0.114031	2.12844	0.698688	3.04634	0.00231649	0.00995914	0.987415
Hh mutants that don't undergo autocatalytic processing are degraded by ERAD	0.20294	1.74072	0.571745	3.04457	0.00233013	0.00999223	0.987365
Role of LAT2/NTAL/LAB on calcium mobilization	0.147074	2.85625	0.938931	3.04202	0.00234997	0.0100516	0.987292
Defective EXT2 causes exostoses 2	0.149032	3.08421	1.01485	3.03909	0.0023729	0.010124	0.987209
RMTs methylate histone arginines	0.1515	2.37376	0.781753	3.03646	0.00239373	0.0101628	0.987133
Epigenetic regulation of gene expression	0.079664	3.4701	1.14283	3.03642	0.00239409	0.0101628	0.987131
Competing endogenous RNAs (ceRNAs) regulate PTEN translation	-0.3235	-1.67971	0.553537	-3.03451	0.00240928	0.0101933	0.987076
PTEN Regulation	0.0948337	3.40079	1.12115	3.03331	0.00241887	0.0101933	0.987041
Trafficking and processing of endosomal TLR	0.258828	1.88837	0.622559	3.03323	0.00241948	0.0101933	0.987039
Transcription of E2F targets under negative control by p107 (RBL1) and p130 (RBL2) in complex with HDAC1	0.172815	2.42024	0.800882	3.02196	0.00251143	0.0105543	0.986708
Synthesis of 15-eicosatetraenoic acid derivatives	0.251362	1.81103	0.599638	3.0202	0.00252605	0.0105893	0.986656
GPVI-mediated activation cascade	0.171047	2.88004	0.955889	3.01294	0.00258729	0.010819	0.986437
Vpu mediated degradation of CD4	0.207979	1.67926	0.558126	3.00874	0.00262334	0.0109354	0.98631
RNA Polymerase I Transcription	0.131453	2.61904	0.870778	3.00769	0.00263238	0.0109354	0.986278
DNA strand elongation	0.178996	1.98145	0.659346	3.00518	0.00265425	0.0109354	0.986201
Protein ubiquitination	0.151361	2.57492	0.857394	3.00319	0.00267163	0.0109354	0.986139
Transport of fatty acids	-0.220756	-1.84184	0.613327	-3.00304	0.00267298	0.0109354	0.986135
ERCC6 (CSB) and EHMT2 (G9a) positively regulate rRNA expression	0.211007	1.97517	0.657745	3.00294	0.00267389	0.0109354	0.986131
Molecules associated with elastic fibres	0.303513	2.41747	0.80519	3.00236	0.00267899	0.0109354	0.986113
Constitutive Signaling by Ligand-Responsive EGFR Cancer Variants	0.100719	2.89475	0.964203	3.00222	0.00268018	0.0109354	0.986109
Signaling by EGFR in Cancer	0.100719	2.89475	0.964203	3.00222	0.00268018	0.0109354	0.986109
Signaling by Ligand-Responsive EGFR Variants in Cancer	0.100719	2.89475	0.964203	3.00222	0.00268018	0.0109354	0.986109
Activation of the pre-replicative complex	0.1912	2.19288	0.730795	3.00067	0.00269385	0.0109645	0.986061
Phosphorylation of the APC/C	0.0914349	2.51745	0.839698	2.99804	0.00271722	0.0109897	0.985979
AUF1 (hnRNP D0) binds and destabilizes mRNA	0.189542	1.77053	0.590609	2.9978	0.00271933	0.0109897	0.985972
Signaling by RAS mutants	0.19722	4.3462	1.44981	2.99777	0.00271964	0.0109897	0.985971
POLB-Dependent Long Patch Base Excision Repair	0.121019	2.14756	0.721146	2.97799	0.00290148	0.0116964	0.985341
Detoxification of Reactive Oxygen Species	0.222009	2.62238	0.881727	2.97414	0.00293808	0.0118156	0.985216
MyD88:Mal cascade initiated on plasma membrane	0.120442	3.97841	1.33965	2.96973	0.0029806	0.0118731	0.985071
Toll Like Receptor TLR6:TLR2 Cascade	0.120442	3.97841	1.33965	2.96973	0.0029806	0.0118731	0.985071
Cytosolic tRNA aminoacylation	0.11259	1.78323	0.600473	2.96971	0.00298086	0.0118731	0.98507
Hh mutants abrogate ligand secretion	0.193405	1.73405	0.584013	2.96919	0.00298586	0.0118731	0.985053
RUNX2 regulates osteoblast differentiation	0.135549	3.29536	1.10994	2.96895	0.00298817	0.0118731	0.985045
Sperm:Oocyte Membrane Binding	-0.17241	-1.67561	0.564505	-2.96827	0.00299477	0.0118731	0.985023
Pink/Parkin Mediated Mitophagy	0.222324	1.92516	0.650647	2.95884	0.003088	0.0122139	0.984708
RUNX1 regulates transcription of genes involved in differentiation of keratinocytes	0.223559	1.73091	0.585548	2.95605	0.00311606	0.0122861	0.984613
Paradoxical activation of RAF signaling by kinase inactive BRAF	0.208515	3.85376	1.30421	2.95485	0.00312817	0.0122861	0.984573
Signaling by moderate kinase activity BRAF mutants	0.208515	3.85376	1.30421	2.95485	0.00312817	0.0122861	0.984573
GRB2 events in ERBB2 signaling	0.0676543	2.64437	0.895654	2.95245	0.00315262	0.0123533	0.984491
Cellular response to hypoxia	0.163391	2.13365	0.723034	2.95097	0.00316773	0.0123549	0.98444
Regulation of Hypoxia-inducible Factor (HIF) by oxygen	0.163391	2.13365	0.723034	2.95097	0.00316773	0.0123549	0.98444
Signal transduction by L1	0.0979345	3.16387	1.07417	2.94542	0.00322513	0.0125497	0.984249
MyD88 cascade initiated on plasma membrane	0.112914	4.27778	1.4536	2.94289	0.00325169	0.0125657	0.984161
Toll Like Receptor 10 (TLR10) Cascade	0.112914	4.27778	1.4536	2.94289	0.00325169	0.0125657	0.984161
Toll Like Receptor 5 (TLR5) Cascade	0.112914	4.27778	1.4536	2.94289	0.00325169	0.0125657	0.984161
Extracellular matrix organization	0.194646	3.45503	1.17562	2.93889	0.00329389	0.0126996	0.984021
Toll Like Receptor 9 (TLR9) Cascade	0.102431	4.2181	1.43744	2.93446	0.00334131	0.012853	0.983865
CTLA4 inhibitory signaling	0.155809	3.1927	1.08975	2.92976	0.00339221	0.013019	0.983698
Degradation of DVL	0.177453	1.78123	0.608626	2.92663	0.00342653	0.0131207	0.983586
PRC2 methylates histones and DNA	0.196306	1.79578	0.615324	2.91843	0.00351798	0.0134403	0.983289
Recycling of bile acids and salts	-0.289791	-1.84473	0.632413	-2.91697	0.00353447	0.0134727	0.983235
Nicotinamide salvaging	0.197659	2.87454	0.985896	2.91566	0.00354937	0.0134864	0.983187
IKK complex recruitment mediated by RIP1	0.220427	2.35369	0.80746	2.91493	0.00355764	0.0134864	0.98316
Class I MHC mediated antigen processing & presentation	0.0422878	4.36601	1.49818	2.9142	0.00356596	0.0134864	0.983134
Processing of DNA double-strand break ends	0.102715	2.89713	0.994525	2.91308	0.0035788	0.0134864	0.983092
Translocation of GLUT4 to the plasma membrane	0.0526128	3.35023	1.15031	2.91245	0.0035861	0.0134864	0.983069
CD28 co-stimulation	0.0831883	3.10669	1.0667	2.91244	0.00358621	0.0134864	0.983068
Regulated proteolysis of p75NTR	0.191697	2.22262	0.763631	2.91059	0.00360744	0.0135359	0.983
ADP signalling through P2Y purinoceptor 12	0.223791	2.20442	0.757908	2.90856	0.00363092	0.0135937	0.982925
Protein repair	0.258003	1.65326	0.570824	2.89627	0.00377633	0.0140807	0.982461
Regulation of expression of SLITs and ROBOs	0.29192	1.81402	0.626355	2.89615	0.00377774	0.0140807	0.982456
RHO GTPases activate KTN1	0.0952046	2.34212	0.808968	2.89519	0.00378927	0.0140924	0.98242
Folding of actin by CCT/TriC	0.236163	1.42614	0.492776	2.89409	0.00380256	0.0141106	0.982378
Recycling pathway of L1	0.0826648	2.85008	0.987556	2.88599	0.00390182	0.014447	0.982065
Synthesis of Lipoxins (LX)	0.235774	1.83774	0.63722	2.88399	0.00392667	0.0144837	0.981987
Ligand-receptor interactions	-0.155935	-1.70059	0.589701	-2.88381	0.00392895	0.0144837	0.981979
RUNX1 regulates transcription of genes involved in interleukin signaling	0.224478	1.45121	0.503785	2.88061	0.00396902	0.0145994	0.981854
Resolution of AP sites via the multiple-nucleotide patch replacement pathway	0.115138	2.37473	0.824634	2.87974	0.00398007	0.0146081	0.981819
Thromboxane signalling through TP receptor	0.240272	2.37472	0.82483	2.87905	0.00398881	0.0146082	0.981792
CD28 dependent Vav1 pathway	0.216892	1.89954	0.663728	2.86192	0.00421078	0.0153876	0.981104
Toll Like Receptor 2 (TLR2) Cascade	0.118568	3.89945	1.36347	2.85995	0.00423708	0.0154167	0.981024
Toll Like Receptor TLR1:TLR2 Cascade	0.118568	3.89945	1.36347	2.85995	0.00423708	0.0154167	0.981024
Degradation of the extracellular matrix	0.169119	2.98292	1.04539	2.85341	0.0043253	0.0156938	0.980754
RNA Polymerase I Promoter Clearance	0.119149	2.45576	0.860787	2.85292	0.0043319	0.0156938	0.980734
RHO GTPases activate IQGAPs	0.0722928	2.32682	0.816422	2.85002	0.00437171	0.015804	0.980612
APEX1-Independent Resolution of AP Sites via the Single Nucleotide Replacement Pathway	-0.315503	-1.80326	0.633927	-2.84459	0.00444688	0.0160412	0.980384
TP53 Regulates Transcription of Genes Involved in G2 Cell Cycle Arrest	0.0732761	2.7474	0.968019	2.83817	0.0045373	0.0163109	0.980111
DEx/H-box helicases activate type I IFN and inflammatory cytokines production	0.135088	2.35232	0.828893	2.83791	0.00454104	0.0163109	0.9801
Recycling of eIF2:GDP	0.231681	1.65807	0.584864	2.83496	0.00458315	0.0164238	0.979974
RHO GTPases activate PAKs	0.108486	2.36245	0.83351	2.83434	0.00459201	0.0164238	0.979947
PI5P, PP2A and IER3 Regulate PI3K/AKT Signaling	0.110258	4.84591	1.71024	2.83347	0.00460459	0.0164338	0.979909
TNFR1-induced NFkappaB signaling pathway	0.116674	3.1376	1.10795	2.83189	0.00462733	0.01648	0.979841
Heparan sulfate/heparin (HS-GAG) metabolism	0.176843	3.70984	1.31069	2.83044	0.00464835	0.0165198	0.979778
SHC-mediated cascade:FGFR2	0.169652	2.83608	1.00287	2.82797	0.00468435	0.0166127	0.979671
Signal amplification	0.237375	2.3436	0.830178	2.82301	0.00475745	0.0168364	0.979453
Golgi-to-ER retrograde transport	0.0422291	3.16315	1.12524	2.81109	0.00493739	0.0174252	0.978921
Signalling by NGF	0.0757188	5.52171	1.96459	2.81062	0.00494457	0.0174252	0.9789
Inactivation of CDC42 and RAC1	0.335286	2.03224	0.723481	2.80897	0.00497001	0.017426	0.978826
Degradation of AXIN	0.169975	1.67036	0.594716	2.80866	0.00497478	0.017426	0.978812
ADP signalling through P2Y purinoceptor 1	0.247946	2.29187	0.816143	2.80818	0.00498229	0.017426	0.97879
RUNX3 regulates p14-ARF	0.195976	1.78917	0.637187	2.80792	0.00498626	0.017426	0.978778
Regulation of gene expression in early pancreatic precursor cells	-0.399744	-1.20642	0.431619	-2.79509	0.00518845	0.01808	0.978188
Dermatan sulfate biosynthesis	0.407127	1.54737	0.553681	2.79469	0.00519492	0.01808	0.97817
Signaling by activated point mutants of FGFR1	-0.130875	-1.78884	0.640463	-2.79304	0.00522155	0.0181352	0.978092
POU5F1 (OCT4), SOX2, NANOG activate genes related to proliferation	-0.299165	-1.83082	0.656847	-2.78728	0.0053153	0.0184227	0.977822
Hedgehog 'off' state	0.111335	2.81352	1.01122	2.78231	0.00539737	0.0186584	0.977586
Glucagon-like Peptide-1 (GLP1) regulates insulin secretion	0.133426	3.2884	1.18211	2.78182	0.00540551	0.0186584	0.977562
APOBEC3G mediated resistance to HIV-1 infection	0.190006	1.64543	0.592929	2.7751	0.00551856	0.0190096	0.977239
TP53 Regulates Transcription of Death Receptors and Ligands	0.248	2.20394	0.794588	2.77369	0.00554238	0.0190526	0.977171
VEGFR2 mediated cell proliferation	0.0848095	3.30475	1.19283	2.77051	0.00559681	0.0192005	0.977016
DDX58/IFIH1-mediated induction of interferon-alpha/beta	0.0884351	3.40296	1.22864	2.7697	0.00561083	0.0192094	0.976976
Miscellaneous substrates	-0.205348	-1.91119	0.691119	-2.76535	0.0056861	0.0194275	0.976763
Lagging Strand Synthesis	0.154856	2.03412	0.736473	2.76197	0.0057453	0.0195739	0.976596
Uptake and function of diphtheria toxin	0.238154	1.53351	0.555302	2.76158	0.00575224	0.0195739	0.976576
TGF-beta receptor signaling activates SMADs	0.152502	2.53828	0.921948	2.75317	0.00590216	0.0200435	0.976155
Defective CHST6 causes MCDC1	0.522107	1.24233	0.451825	2.74959	0.00596698	0.0202228	0.975973
Insulin receptor recycling	0.0821856	2.06979	0.753289	2.74767	0.00600207	0.0203008	0.975875
RNA Polymerase I Chain Elongation	0.131949	1.96514	0.716209	2.7438	0.00607317	0.0204681	0.975677
Metabolism of polyamines	0.160648	1.94862	0.710228	2.74366	0.00607591	0.0204681	0.97567
MAP kinase activation in TLR cascade	0.111076	3.53847	1.29025	2.74248	0.00609777	0.0205007	0.975609
Phase 2 - plateau phase	-0.121308	-2.31597	0.846083	-2.73729	0.00619478	0.0207622	0.97534
Regulation of gene expression by Hypoxia-inducible Factor	-0.164613	-1.97984	0.72347	-2.73659	0.00620789	0.0207622	0.975304
Vesicle-mediated transport	0.0305974	5.15916	1.88577	2.73583	0.00622226	0.0207622	0.975264
FGFR4 ligand binding and activation	-0.134173	-1.85726	0.678965	-2.73543	0.00622988	0.0207622	0.975243
Regulation of TP53 Activity	0.0195915	4.99698	1.82703	2.73504	0.00623731	0.0207622	0.975223
Endosomal/Vacuolar pathway	0.268785	1.25872	0.460976	2.73055	0.00632292	0.0210056	0.974987
FCERI mediated Ca+2 mobilization	0.105345	2.68526	0.985048	2.72602	0.0064103	0.0212216	0.974747
Regulation of signaling by CBL	0.165376	2.34784	0.861317	2.72587	0.00641319	0.0212216	0.974739
Glutathione synthesis and recycling	0.200868	1.92679	0.707073	2.72502	0.00642972	0.0212345	0.974693
Cooperation of PDCL (PhLP1) and TRiC/CCT in G-protein beta folding	0.105867	2.57574	0.953198	2.70221	0.00688811	0.0226129	0.973448
Transcriptional Regulation by E2F6	0.103732	2.66141	0.985062	2.70177	0.00689708	0.0226129	0.973424
Serotonin and melatonin biosynthesis	-0.37099	-1.31572	0.487135	-2.70093	0.00691467	0.0226129	0.973377
Condensation of Prophase Chromosomes	0.198828	1.53242	0.567463	2.70048	0.006924	0.0226129	0.973352
Amyloid fiber formation	0.196043	1.9594	0.725728	2.69991	0.00693592	0.0226129	0.97332
Translation	0.262183	1.69613	0.628227	2.69987	0.00693674	0.0226129	0.973318
Interferon gamma signaling	0.165942	2.38092	0.881936	2.69965	0.00694125	0.0226129	0.973306
Platelet Adhesion to exposed collagen	0.257566	2.33867	0.866596	2.69869	0.00696135	0.0226345	0.973252
SUMO is transferred from E1 to E2 (UBE2I, UBC9)	0.222375	1.65809	0.615137	2.69549	0.00702854	0.022798	0.973071
RUNX3 regulates BCL2L11 (BIM) transcription	-0.328256	-1.43359	0.531943	-2.695	0.00703877	0.022798	0.973044
Unblocking of NMDA receptor, glutamate binding and activation	-0.203805	-1.93278	0.717652	-2.6932	0.00707688	0.0228774	0.972942
Antigen activates B Cell Receptor (BCR) leading to generation of second messengers	0.15592	2.53872	0.943122	2.69182	0.00710623	0.0229282	0.972864
Association of TriC/CCT with target proteins during biosynthesis	0.113969	2.67445	0.994549	2.68911	0.00716426	0.0230711	0.972709
Regulation of Glucokinase by Glucokinase Regulatory Protein	-0.279901	-2.25155	0.837639	-2.68797	0.00718884	0.023106	0.972643
Synthesis of 5-eicosatetraenoic acids	0.311679	1.79439	0.667753	2.6872	0.0072054	0.023115	0.972599
mTORC1-mediated signalling	0.140633	2.09132	0.779643	2.6824	0.0073095	0.0234043	0.972322
Regulation of insulin secretion	0.124319	4.53808	1.69665	2.67473	0.00747894	0.0238609	0.971874
Deregulated CDK5 triggers multiple neurodegenerative pathways in Alzheimer's disease models	0.0521896	2.41599	0.903503	2.67402	0.00749469	0.0238609	0.971833
Neurodegenerative Diseases	0.0521896	2.41599	0.903503	2.67402	0.00749469	0.0238609	0.971833
NOTCH2 Activation and Transmission of Signal to the Nucleus	0.219892	2.37273	0.88757	2.67328	0.00751126	0.0238685	0.971789
Reversible hydration of carbon dioxide	-0.176492	-1.99333	0.75003	-2.65766	0.00786847	0.0249021	0.970853
Formation of annular gap junctions	0.128254	1.77598	0.668319	2.65739	0.00787487	0.0249021	0.970836
Cytosolic sensors of pathogen-associated DNA	0.0674302	3.68461	1.38669	2.65713	0.00788096	0.0249021	0.97082
GRB2:SOS provides linkage to MAPK signaling for Integrins	0.276169	2.01819	0.760206	2.65479	0.00793571	0.0249992	0.970678
Defensins	0.237936	1.5768	0.594001	2.65455	0.00794146	0.0249992	0.970663
Cristae formation	0.247914	1.53419	0.578252	2.65316	0.00797429	0.0250557	0.970578
Clathrin-mediated endocytosis	0.0723863	4.11796	1.55309	2.65145	0.00801464	0.0251355	0.970473
Signaling by FGFR2	0.056234	4.79356	1.81067	2.64739	0.00811149	0.0253683	0.970222
Neurexins and neuroligins	-0.111123	-3.45539	1.30552	-2.64675	0.00812689	0.0253683	0.970182
The retinoid cycle in cones (daylight vision)	-0.167024	-1.10107	0.416057	-2.64645	0.00813416	0.0253683	0.970163
G beta:gamma signalling through PLC beta	0.233774	2.01841	0.765987	2.63504	0.00841267	0.026118	0.969446
Presynaptic function of Kainate receptors	0.233774	2.01841	0.765987	2.63504	0.00841267	0.026118	0.969446
Formation of tubulin folding intermediates by CCT/TriC	0.131395	1.78819	0.678706	2.6347	0.00842114	0.026118	0.969424
tRNA Aminoacylation	0.0829754	1.94325	0.738354	2.63187	0.00849167	0.0262882	0.969244
Uptake and function of anthrax toxins	0.150486	2.70703	1.02881	2.63123	0.00850756	0.026289	0.969203
Acyl chain remodelling of PG	0.163111	2.72073	1.03769	2.62192	0.0087437	0.0269691	0.968601
Sperm Motility And Taxes	-0.160363	-1.42398	0.544447	-2.61545	0.00891088	0.0274134	0.968177
Thrombin signalling through proteinase activated receptors (PARs)	0.16633	2.34846	0.898043	2.61509	0.00892035	0.0274134	0.968153
Interleukin-18 signaling	0.423992	1.34996	0.516448	2.61394	0.00895054	0.0274559	0.968076
Polo-like kinase mediated events	0.117333	1.8729	0.71712	2.61169	0.0090095	0.0275865	0.967927
Hyaluronan uptake and degradation	0.211372	1.83614	0.703867	2.60865	0.0090899	0.027782	0.967725
Translesion synthesis by Y family DNA polymerases bypasses lesions on DNA template	0.0516438	2.59663	0.996069	2.60688	0.00913726	0.0278761	0.967605
Fatty acids	-0.152928	-1.71885	0.659942	-2.60455	0.00919937	0.0280148	0.967449
Ub-specific processing proteases	0.0565387	2.54455	0.977676	2.60265	0.00925055	0.0281197	0.967321
RUNX1 regulates transcription of genes involved in WNT signaling	0.151142	1.8139	0.697296	2.60134	0.00928607	0.0281767	0.967231
Amino acid synthesis and interconversion (transamination)	-0.194181	-2.44924	0.942631	-2.5983	0.00936856	0.0283262	0.967025
Interleukin receptor SHC signaling	0.138751	2.51342	0.967553	2.59771	0.00938481	0.0283262	0.966984
Leukotriene receptors	-0.30327	-1.31629	0.506721	-2.59767	0.00938589	0.0283262	0.966981
Immunoregulatory interactions between a Lymphoid and a non-Lymphoid cell	0.202093	2.05996	0.794591	2.59249	0.00952853	0.0286121	0.966625
Regulation of TP53 Expression and Degradation	0.0900074	2.86339	1.10454	2.59238	0.00953143	0.0286121	0.966618
Unwinding of DNA	0.2099	1.24174	0.479196	2.5913	0.00956152	0.0286121	0.966543
Loss of Function of TGFBR1 in Cancer	0.166164	1.61764	0.624296	2.59114	0.00956574	0.0286121	0.966532
TGFBR1 KD Mutants in Cancer	0.166164	1.61764	0.624296	2.59114	0.00956574	0.0286121	0.966532
Deubiquitination	0.0520347	3.03309	1.17117	2.58979	0.0096034	0.0286738	0.966439
Synthesis of Dolichyl-phosphate	0.148522	1.3262	0.512261	2.58892	0.00962776	0.0286955	0.966378
Relaxin receptors	-0.289045	-1.04996	0.405782	-2.58749	0.00966784	0.028764	0.966278
ABC-family proteins mediated transport	0.098165	2.11465	0.818875	2.58238	0.00981219	0.0291419	0.96592
Macroautophagy	0.0133268	2.82248	1.09391	2.58017	0.00987524	0.0292774	0.965764
Membrane Trafficking	0.0207792	4.7558	1.84375	2.57942	0.00989659	0.029289	0.965711
Neurotransmitter clearance	-0.282045	-1.64792	0.639422	-2.5772	0.00996037	0.0293784	0.965553
Peptide ligand-binding receptors	0.137839	3.53456	1.37152	2.57711	0.00996316	0.0293784	0.965546
Calcineurin activates NFAT	0.132259	1.94016	0.753006	2.57655	0.00997923	0.0293784	0.965507
Signaling by FGFR2 in disease	0.0614231	3.36981	1.30833	2.57565	0.0100052	0.0294034	0.965443
Telomere Maintenance	0.125936	1.90164	0.738621	2.57458	0.0100361	0.0294428	0.965366
Formation of the beta-catenin:TCF transactivating complex	0.142764	2.04707	0.795778	2.57241	0.0100993	0.0295654	0.965211
Phosphorylation of CD3 and TCR zeta chains	0.257005	1.5971	0.620971	2.57194	0.0101131	0.0295654	0.965177
Downregulation of TGF-beta receptor signaling	0.163085	2.24204	0.872613	2.56934	0.0101893	0.0297365	0.964989
Termination of O-glycan biosynthesis	-0.0375849	-2.43608	0.951997	-2.55891	0.0105	0.03059	0.964228
MAPK3 (ERK1) activation	-0.221068	-2.28692	0.893943	-2.55824	0.0105205	0.0305968	0.964178
RORA activates gene expression	-0.20167	-1.90658	0.745822	-2.55635	0.0105778	0.0306871	0.964038
CD209 (DC-SIGN) signaling	0.150451	2.59118	1.01376	2.55601	0.010588	0.0306871	0.964013
Telomere C-strand (Lagging Strand) Synthesis	0.12923	1.99588	0.783027	2.54893	0.0108054	0.0312632	0.963484
B-WICH complex positively regulates rRNA expression	0.115227	1.85439	0.727975	2.54732	0.0108554	0.0313538	0.963363
NoRC negatively regulates rRNA expression	0.0871208	2.12654	0.835279	2.5459	0.0108996	0.0314163	0.963256
Interferon Signaling	0.102386	2.81717	1.10676	2.54543	0.0109144	0.0314163	0.96322
Iron uptake and transport	0.139778	2.28549	0.898164	2.54463	0.0109395	0.0314267	0.963159
RUNX1 regulates transcription of genes involved in differentiation of myeloid cells	0.147434	1.58176	0.621734	2.54412	0.0109554	0.0314267	0.96312
COPI-independent Golgi-to-ER retrograde traffic	0.0460316	2.31692	0.911846	2.54091	0.0110564	0.0316623	0.962876
Keratan sulfate/keratin metabolism	0.243149	2.32745	0.917569	2.53654	0.0111953	0.0320058	0.962541
FGFR1b ligand binding and activation	-0.125856	-1.26224	0.498407	-2.53255	0.0113236	0.0322708	0.962232
COPI-dependent Golgi-to-ER retrograde traffic	0.0438307	2.7478	1.08503	2.53246	0.0113264	0.0322708	0.962225
Fanconi Anemia Pathway	0.10543	2.91848	1.15652	2.52349	0.0116195	0.0330498	0.961522
Post-chaperonin tubulin folding pathway	0.157822	1.97094	0.7818	2.52102	0.0117014	0.0332264	0.961326
Formation of the ternary complex, and subsequently, the 43S complex	0.376693	1.29158	0.513718	2.51417	0.0119311	0.0338217	0.960778
Transport of Mature mRNA Derived from an Intronless Transcript	-0.254596	-2.22801	0.887707	-2.50985	0.0120784	0.0341814	0.960427
Regulation of TP53 Activity through Acetylation	0.0852364	2.67769	1.06728	2.50888	0.0121116	0.0342177	0.960348
AMPK inhibits chREBP transcriptional activation activity	-0.220599	-1.75418	0.702496	-2.49708	0.0125222	0.0353186	0.959376
Interleukin-12 family signaling	0.137043	2.30733	0.924914	2.49465	0.0126083	0.0355017	0.959173
SHC1 events in ERBB2 signaling	0.00819503	2.7274	1.09451	2.49189	0.0127066	0.0357186	0.958942
PD-1 signaling	0.242648	1.49859	0.60182	2.49009	0.012771	0.0358398	0.95879
Mitotic Spindle Checkpoint	0.0195577	3.48235	1.40077	2.48603	0.0129178	0.0361913	0.958445
Laminin interactions	0.2158	1.93182	0.778815	2.48046	0.0131214	0.0367005	0.957968
Interleukin-17 signaling	0.0897671	3.34176	1.34785	2.47933	0.0131631	0.036756	0.957871
Signaling by Leptin	-0.0681111	-1.78607	0.721175	-2.47661	0.0132635	0.0369751	0.957636
Cell-extracellular matrix interactions	0.267614	1.83041	0.739941	2.47372	0.0133714	0.0372142	0.957384
Signaling by TGF-beta Receptor Complex	0.0588976	3.33546	1.34894	2.47264	0.0134118	0.0372649	0.95729
Regulation of beta-cell development	-0.222528	-1.96235	0.794675	-2.46938	0.0135349	0.0375447	0.957003
rRNA processing in the nucleus and cytosol	0.225323	1.67344	0.678132	2.46772	0.0135976	0.0376486	0.956857
L1CAM interactions	0.0724254	3.93213	1.59375	2.46721	0.0136171	0.0376486	0.956812
Conversion from APC/C:Cdc20 to APC/C:Cdh1 in late anaphase	0.0245347	2.32357	0.942696	2.46481	0.0137086	0.0378393	0.956599
Transport and synthesis of PAPS	0.258135	1.41772	0.57546	2.46362	0.0137541	0.0379028	0.956493
SRP-dependent cotranslational protein targeting to membrane	0.372056	1.25542	0.510121	2.46103	0.0138539	0.0380531	0.956262
Major pathway of rRNA processing in the nucleolus and cytosol	0.229747	1.64974	0.670495	2.46048	0.0138751	0.0380531	0.956213
TNFs bind their physiological receptors	0.212002	1.94356	0.789962	2.46032	0.0138813	0.0380531	0.956198
E3 ubiquitin ligases ubiquitinate target proteins	0.139391	1.90562	0.774689	2.45986	0.0138992	0.0380531	0.956157
Negative epigenetic regulation of rRNA expression	0.0851452	2.11404	0.859788	2.4588	0.0139404	0.0381037	0.956061
Spry regulation of FGF signaling	0.193904	2.14303	0.872584	2.45596	0.0140508	0.0383431	0.955806
Metabolism of nucleotides	0.054515	3.14264	1.28166	2.452	0.0142063	0.0386493	0.955446
GABA A receptor activation	-0.106241	-1.33825	0.545794	-2.45194	0.014209	0.0386493	0.95544
ABC transporter disorders	0.12021	1.63024	0.665093	2.45115	0.0142403	0.0386718	0.955368
Regulation of TP53 Degradation	0.0802739	2.73871	1.11813	2.44936	0.014311	0.0388013	0.955205
RAF activation	0.159663	2.44772	0.999776	2.44827	0.0143546	0.0388568	0.955104
Oncogene Induced Senescence	0.135363	3.21349	1.31475	2.44418	0.0145181	0.0392362	0.954728
The role of Nef in HIV-1 replication and disease pathogenesis	0.17587	1.957	0.801442	2.44184	0.0146125	0.0394279	0.954511
Translesion synthesis by REV1	0.132172	1.90651	0.781021	2.44105	0.0146446	0.0394512	0.954437
RUNX3 Regulates Immune Response and Cell Migration	0.22649	1.32404	0.543995	2.43392	0.0149364	0.0401187	0.953767
rRNA processing	0.210635	1.68427	0.692023	2.43383	0.0149401	0.0401187	0.953759
FGFR1c ligand binding and activation	-0.091633	-1.63556	0.673436	-2.42869	0.0151537	0.0406273	0.95327
Synthesis of IP2, IP, and Ins in the cytosol	-0.13891	-2.11527	0.871458	-2.42728	0.0152125	0.0407202	0.953136
Translocation of ZAP-70 to Immunological synapse	0.257475	1.38721	0.572356	2.42368	0.0153642	0.0410609	0.952789
RUNX1 regulates expression of components of tight junctions	0.21373	1.46583	0.605299	2.42165	0.0154501	0.0411229	0.952594
HDR through Homologous Recombination (HR) or Single Strand Annealing (SSA)	0.0452635	2.77274	1.145	2.4216	0.0154523	0.0411229	0.952589
Assembly of collagen fibrils and other multimeric structures	0.178402	2.12515	0.877655	2.4214	0.0154608	0.0411229	0.952569
IRF3 mediated activation of type 1 IFN	0.176977	1.35338	0.559855	2.41737	0.015633	0.0415151	0.952177
HSP90 chaperone cycle for steroid hormone receptors (SHR)	0.0818881	2.18646	0.904971	2.41605	0.0156898	0.0416004	0.952048
TP53 regulates transcription of additional cell cycle genes whose exact role in the p53 pathway remain uncertain	0.0823611	2.12666	0.880908	2.41417	0.0157712	0.041705	0.951863
Negative regulation of the PI3K/AKT network	0.0900068	4.38835	1.81814	2.41365	0.0157937	0.041705	0.951812
SUMO is conjugated to E1 (UBA2:SAE1)	0.197829	1.22369	0.507036	2.41342	0.0158037	0.041705	0.951789
Neddylation	0.0403491	2.87191	1.19114	2.41105	0.0159067	0.0418922	0.951555
DNA methylation	0.161271	1.29386	0.536728	2.41064	0.0159245	0.0418922	0.951515
Nef and signal transduction	0.311516	1.30588	0.54274	2.40609	0.0161244	0.0422081	0.951062
Catabolism of glucuronate to xylulose-5-phosphate	-0.214105	-1.21031	0.503087	-2.40577	0.0161382	0.0422081	0.95103
SMAC binds to IAPs	0.0178071	1.21419	0.504848	2.40505	0.0161702	0.0422081	0.950958
SMAC-mediated apoptotic response	0.0178071	1.21419	0.504848	2.40505	0.0161702	0.0422081	0.950958
SMAC-mediated dissociation of IAP:caspase complexes	0.0178071	1.21419	0.504848	2.40505	0.0161702	0.0422081	0.950958
TNFR1-induced proapoptotic signaling	0.144076	2.08767	0.868244	2.40447	0.0161957	0.0422093	0.9509
Role of second messengers in netrin-1 signaling	-0.193406	-2.00102	0.835896	-2.39386	0.0166721	0.0433836	0.949824
Repression of WNT target genes	-0.137882	-1.92733	0.808754	-2.38309	0.0171681	0.0446053	0.948708
G alpha (i) signalling events	0.118349	3.44419	1.44649	2.38107	0.0172625	0.0447812	0.948496
Nucleotide salvage	0.108029	2.34523	0.985791	2.37903	0.0173582	0.04496	0.948282
Meiotic recombination	0.12538	1.6674	0.701134	2.37814	0.0174	0.0449991	0.948188
ATF6 (ATF6-alpha) activates chaperone genes	0.224135	1.44778	0.608975	2.3774	0.0174353	0.045021	0.948109
Activation of PPARGC1A (PGC-1alpha) by phosphorylation	-0.158177	-1.81818	0.765651	-2.37469	0.0175639	0.0452408	0.94782
MET activates PI3K/AKT signaling	-0.196659	-1.50833	0.635288	-2.37424	0.0175849	0.0452408	0.947773
Mitochondrial protein import	0.187556	1.5547	0.654914	2.3739	0.0176011	0.0452408	0.947737
Regulation of TP53 Activity through Phosphorylation	0.0243185	3.82787	1.61293	2.37323	0.0176331	0.0452539	0.947665
Pentose phosphate pathway (hexose monophosphate shunt)	0.131513	1.42384	0.601248	2.36814	0.0178779	0.0458122	0.947118
MET activates RAP1 and RAC1	0.189111	2.1224	0.897294	2.36534	0.0180137	0.0460898	0.946815
RUNX3 regulates WNT signaling	0.284582	1.69907	0.719267	2.36223	0.0181656	0.0464079	0.946476
mRNA decay by 5' to 3' exoribonuclease	0.112741	1.88511	0.798463	2.36092	0.0182298	0.0465013	0.946333
Activation of RAC1	0.112584	1.83306	0.778241	2.35539	0.0185031	0.0470958	0.945724
MET activates PTPN11	-0.150449	-1.49826	0.636185	-2.35508	0.0185189	0.0470958	0.945689
IRAK4 deficiency (TLR2/4)	0.29155	1.37989	0.586326	2.35345	0.0186001	0.0471595	0.945508
MyD88 deficiency (TLR2/4)	0.29155	1.37989	0.586326	2.35345	0.0186001	0.0471595	0.945508
Assembly Of The HIV Virion	0.170127	1.63384	0.694628	2.3521	0.0186675	0.0472592	0.945358
Metabolism of RNA	0.0636157	2.64861	1.12642	2.35137	0.0187046	0.047282	0.945276
RNA Polymerase I Transcription Initiation	0.0385409	3.00924	1.28177	2.34772	0.0188886	0.0476753	0.944867
Cardiac conduction	-0.0260174	-3.52082	1.50022	-2.34688	0.0189315	0.0477119	0.944772
Constitutive Signaling by EGFRvIII	0.00443293	2.13112	0.909646	2.3428	0.0191397	0.0480885	0.94431
Signaling by EGFRvIII in Cancer	0.00443293	2.13112	0.909646	2.3428	0.0191397	0.0480885	0.94431
Nephrin family interactions	0.128945	2.38681	1.01901	2.34227	0.0191668	0.0480885	0.94425
Purine ribonucleoside monophosphate biosynthesis	-0.00373173	1.91355	0.819147	2.33603	0.0194898	0.0488262	0.943535
Neurofascin interactions	0.276548	1.70855	0.731898	2.33441	0.019574	0.0489642	0.943348
Purine salvage	0.143711	2.11915	0.908256	2.33321	0.0196374	0.0489914	0.943208
PI3K events in ERBB2 signaling	-0.292003	-1.92594	0.825488	-2.33309	0.0196432	0.0489914	0.943195
Acyl chain remodeling of DAG and TAG	-0.292621	-1.26573	0.542712	-2.33224	0.0196883	0.049023	0.943096
HDACs deacetylate histones	0.0963916	1.70885	0.73301	2.33128	0.0197385	0.049023	0.942985
Hyaluronan metabolism	0.155276	2.28676	0.981525	2.32981	0.0198164	0.049023	0.942813
Membrane binding and targetting of GAG proteins	0.190122	1.64171	0.704777	2.32941	0.0198375	0.049023	0.942766
Synthesis And Processing Of GAG, GAGPOL Polyproteins	0.190122	1.64171	0.704777	2.32941	0.0198375	0.049023	0.942766
Inhibition of replication initiation of damaged DNA by RB1/E2F1	0.204754	1.55884	0.669281	2.32913	0.0198523	0.049023	0.942733
Generation of second messenger molecules	0.203226	1.55237	0.666542	2.32898	0.01986	0.049023	0.942716
PI-3K cascade:FGFR2	-0.171828	-2.02495	0.872587	-2.32063	0.0203069	0.0500526	0.94173
Formyl peptide receptors bind formyl peptides and many other ligands	0.288316	1.33114	0.574361	2.31761	0.0204708	0.0503827	0.941369
SMAD2/3 Phosphorylation Motif Mutants in Cancer	0.132368	1.39592	0.60314	2.31442	0.0206446	0.0507363	0.940987
Miscellaneous transport and binding events	0.122161	2.54815	1.10303	2.31014	0.0208805	0.0512411	0.940468
Defective GALNT3 causes familial hyperphosphatemic tumoral calcinosis (HFTC)	-0.0883866	-1.62001	0.703149	-2.30394	0.0212263	0.0520137	0.939709
Phospholipase C-mediated cascade; FGFR4	-0.15873	-1.57404	0.684716	-2.29882	0.0215151	0.0526446	0.939075
Signaling by FGFR3	0.102103	3.68033	1.60224	2.29699	0.0216191	0.0527655	0.938847
Binding and Uptake of Ligands by Scavenger Receptors	0.180712	2.18674	0.952061	2.29685	0.0216273	0.0527655	0.938829
Formation of ATP by chemiosmotic coupling	0.310269	1.10721	0.483653	2.28927	0.0220636	0.0537163	0.937874
Extension of Telomeres	0.0765796	1.90673	0.833174	2.28851	0.0221079	0.0537163	0.937777
Translation initiation complex formation	0.319122	1.23205	0.538384	2.28842	0.0221129	0.0537163	0.937766
Interferon alpha/beta signaling	0.189105	1.46355	0.640142	2.28628	0.0222377	0.0539416	0.937493
Signaling by FGFR2 IIIa TM	0.107735	1.86155	0.814429	2.28571	0.0222713	0.0539454	0.937419
Homology Directed Repair	0.0295249	2.60453	1.14506	2.27458	0.0229308	0.0554374	0.935979
Activation of the mRNA upon binding of the cap-binding complex and eIFs, and subsequent binding to 43S	0.316134	1.23084	0.541215	2.27421	0.0229533	0.0554374	0.93593
FGFR3c ligand binding and activation	-0.0476304	-1.47038	0.646914	-2.27292	0.0230313	0.0554664	0.93576
FGFR3 ligand binding and activation	-0.0476304	-1.47038	0.646914	-2.27292	0.0230313	0.0554664	0.93576
Mitochondrial translation initiation	0.196423	1.30442	0.5756	2.26618	0.0234402	0.0563704	0.934868
FGFR3 mutant receptor activation	-0.0943782	-1.39777	0.617522	-2.26351	0.0236044	0.0566033	0.934511
Signaling by activated point mutants of FGFR3	-0.0943782	-1.39777	0.617522	-2.26351	0.0236044	0.0566033	0.934511
Mitotic Prophase	0.048817	2.33803	1.03393	2.2613	0.0237404	0.0567702	0.934214
NADE modulates death signalling	0.319075	1.22197	0.540388	2.26129	0.0237415	0.0567702	0.934212
Negative regulation of MAPK pathway	0.148944	2.22075	0.98351	2.25798	0.0239469	0.0571801	0.933765
Proton-coupled monocarboxylate transport	0.263237	1.32957	0.589054	2.25712	0.0240005	0.0572268	0.933648
Negative feedback regulation of MAPK pathway	-0.178681	-1.51699	0.674302	-2.24972	0.024467	0.0582304	0.932634
Activation of TRKA receptors	-0.155336	-1.20914	0.537552	-2.24934	0.0244907	0.0582304	0.932582
Transport of Ribonucleoproteins into the Host Nucleus	-0.245928	-1.92355	0.856403	-2.24608	0.0246988	0.0586421	0.93213
Conjugation of salicylate with glycine	-0.211707	-1.27075	0.565984	-2.24521	0.0247545	0.0586915	0.932009
Transcriptional regulation by the AP-2 (TFAP2) family of transcription factors	0.0858828	2.58711	1.15278	2.24423	0.0248177	0.0587585	0.931872
Interleukin-9 signaling	0.32057	1.05992	0.472735	2.2421	0.0249547	0.0589999	0.931574
HS-GAG degradation	0.159701	2.33482	1.04247	2.2397	0.0251101	0.05923	0.931237
Translesion synthesis by POLI	0.106704	1.87616	0.837893	2.23913	0.0251472	0.05923	0.931156
Homologous DNA Pairing and Strand Exchange	0.0235479	2.25603	1.00762	2.23897	0.0251578	0.05923	0.931134
Packaging Of Telomere Ends	0.166912	1.27924	0.571715	2.23756	0.02525	0.0593046	0.930933
Activation of kainate receptors upon glutamate binding	0.158123	2.39607	1.07091	2.2374	0.02526	0.0593046	0.930912
Defective ST3GAL3 causes MCT12 and EIEE15	0.366392	1.12371	0.50322	2.23305	0.0255458	0.0598919	0.930292
Resolution of Sister Chromatid Cohesion	0.00606804	2.85959	1.28502	2.22532	0.0260596	0.0610113	0.929178
Mitochondrial translation termination	0.188753	1.28894	0.580122	2.22185	0.0262937	0.0614545	0.92867
Regulation of PTEN stability and activity	0.0688453	1.61721	0.728007	2.22143	0.026322	0.0614545	0.928609
Ribosomal scanning and start codon recognition	0.31856	1.1739	0.529145	2.21849	0.0265213	0.0618339	0.928177
Mitochondrial translation elongation	0.193263	1.26226	0.569346	2.21703	0.0266213	0.0619812	0.92796
HS-GAG biosynthesis	0.127148	2.62916	1.18713	2.21472	0.0267793	0.0622629	0.927618
Arachidonate production from DAG	0.233111	1.1738	0.530427	2.21293	0.0269023	0.0624432	0.927352
Signaling by FGFR4	0.0881723	3.31198	1.49693	2.21251	0.0269312	0.0624432	0.927289
Mitochondrial translation	0.186369	1.2781	0.579724	2.20468	0.0274768	0.0635087	0.926108
Adenylate cyclase activating pathway	-0.179585	-1.48287	0.672659	-2.2045	0.0274894	0.0635087	0.926081
Transport of the SLBP independent Mature mRNA	-0.23527	-1.93101	0.876024	-2.20429	0.0275041	0.0635087	0.926049
Caspase-mediated cleavage of cytoskeletal proteins	0.096386	1.6645	0.755759	2.20242	0.0276359	0.0636744	0.925764
Activation of C3 and C5	-0.0289059	-1.28249	0.582369	-2.20219	0.0276516	0.0636744	0.92573
SeMet incorporation into proteins	0.11744	1.19418	0.542911	2.1996	0.0278355	0.0640103	0.925332
Cargo recognition for clathrin-mediated endocytosis	0.0674488	3.45977	1.57425	2.19772	0.027969	0.0642295	0.925043
Clathrin derived vesicle budding	0.0760029	2.90696	1.32503	2.19388	0.0282443	0.0646848	0.924448
trans-Golgi Network Vesicle Budding	0.0760029	2.90696	1.32503	2.19388	0.0282443	0.0646848	0.924448
Metabolism of fat-soluble vitamins	0.127094	2.29926	1.04844	2.19304	0.0283047	0.0647349	0.924317
Synthesis, secretion, and inactivation of Glucose-dependent Insulinotropic Polypeptide (GIP)	0.150536	1.43163	0.653307	2.19136	0.0284261	0.0649242	0.924055
Sema3A PAK dependent Axon repulsion	0.0852669	1.79369	0.819283	2.18935	0.0285718	0.0650909	0.923739
PTK6 Regulates RTKs and Their Effectors AKT1 and DOK1	0.236901	1.37288	0.627093	2.18928	0.0285765	0.0650909	0.923729
Diseases associated with N-glycosylation of proteins	0.220053	1.57256	0.718562	2.18848	0.0286345	0.0651349	0.923604
Phase 4 - resting membrane potential	-0.148019	-1.82441	0.834868	-2.18526	0.0288694	0.0655804	0.923096
Activation of IRF3/IRF7 mediated by TBK1/IKK epsilon	0.160339	1.898	0.86974	2.18227	0.0290898	0.0659919	0.922619
Nef mediated downregulation of MHC class I complex cell surface expression	0.123823	1.51821	0.696616	2.1794	0.0293017	0.0663831	0.922161
Activated NOTCH1 Transmits Signal to the Nucleus	0.168763	2.39581	1.09961	2.17878	0.0293481	0.0663986	0.922061
RNA Polymerase I Promoter Opening	0.15295	1.14841	0.52728	2.17799	0.0294066	0.0664415	0.921934
Phosphate bond hydrolysis by NUDT proteins	-0.207452	-1.29581	0.595539	-2.17586	0.0295654	0.0667106	0.921591
Glucagon signaling in metabolic regulation	0.157014	2.21773	1.01952	2.17527	0.02961	0.0667218	0.921494
SIRT1 negatively regulates rRNA expression	0.156221	1.23368	0.568122	2.1715	0.0298935	0.0671784	0.920881
Other interleukin signaling	0.127171	1.82568	0.841243	2.17022	0.0299902	0.0671784	0.920672
MET receptor recycling	0.119494	2.01747	0.929762	2.16987	0.0300164	0.0671784	0.920616
Leading Strand Synthesis	0.114116	1.38149	0.63681	2.1694	0.0300524	0.0671784	0.920538
Polymerase switching	0.114116	1.38149	0.63681	2.1694	0.0300524	0.0671784	0.920538
Polymerase switching on the C-strand of the telomere	0.114116	1.38149	0.63681	2.1694	0.0300524	0.0671784	0.920538
Defective GALNT12 causes colorectal cancer 1 (CRCS1)	-0.118746	-1.57516	0.727017	-2.16661	0.0302644	0.0674112	0.920079
Nonsense-Mediated Decay (NMD)	0.308404	1.18715	0.54797	2.16645	0.0302769	0.0674112	0.920052
Nonsense Mediated Decay (NMD) enhanced by the Exon Junction Complex (EJC)	0.308404	1.18715	0.54797	2.16645	0.0302769	0.0674112	0.920052
Transport of Mature mRNAs Derived from Intronless Transcripts	-0.232341	-1.96119	0.906425	-2.16365	0.0304913	0.0677987	0.919589
Free fatty acid receptors	-0.361274	-0.824767	0.381496	-2.16193	0.0306238	0.0680035	0.919302
TRP channels	-0.0417346	-2.344	1.08502	-2.16033	0.0307474	0.0681878	0.919035
Digestion of dietary carbohydrate	-0.163455	-1.42359	0.660028	-2.15686	0.0310169	0.0686948	0.918452
Signaling by Insulin receptor	0.0176771	3.32213	1.54164	2.15493	0.0311673	0.0688702	0.918127
Norepinephrine Neurotransmitter Release Cycle	-0.16381	-2.11226	0.980263	-2.15479	0.031178	0.0688702	0.918103
Cargo concentration in the ER	0.121027	1.64068	0.76219	2.15258	0.0313517	0.0691631	0.917728
PI3K Cascade	-0.1137	-2.20686	1.02662	-2.14965	0.0315829	0.0695817	0.917228
G alpha (z) signalling events	0.116154	2.58303	1.20237	2.14828	0.0316919	0.0697305	0.916992
Vpr-mediated nuclear import of PICs	-0.210872	-1.96843	0.920325	-2.13884	0.0324487	0.0713023	0.915354
N-Glycan antennae elongation	0.199146	1.82698	0.855001	2.13682	0.0326126	0.0715688	0.914999
Gap-filling DNA repair synthesis and ligation in GG-NER	0.0931351	1.75355	0.820927	2.13606	0.0326745	0.0716113	0.914865
SMAD2/SMAD3:SMAD4 heterotrimer regulates transcription	0.0883124	2.30473	1.07931	2.13537	0.0327309	0.0716416	0.914743
Respiratory electron transport, ATP synthesis by chemiosmotic coupling, and heat production by uncoupling proteins.	0.212806	1.22724	0.576052	2.13044	0.0331354	0.0724326	0.913867
Golgi Associated Vesicle Biogenesis	0.0819913	2.5399	1.19324	2.12857	0.0332901	0.0726762	0.913532
DNA Repair	0.000317773	3.50167	1.64616	2.12718	0.0334049	0.0728321	0.913284
Ca2+ activated K+ channels	-0.138995	-1.45537	0.68508	-2.12438	0.0336386	0.0732467	0.912777
Signaling by cytosolic FGFR1 fusion mutants	-0.241714	-1.85978	0.876826	-2.12104	0.0339183	0.0737602	0.912171
FGFR1 ligand binding and activation	-0.0278678	-1.49326	0.705816	-2.11565	0.0343745	0.0746415	0.911182
CDC6 association with the ORC:origin complex	0.127219	1.46519	0.692691	2.11521	0.0344123	0.0746415	0.9111
TP53 Regulates Transcription of Genes Involved in Cytochrome C Release	0.080005	2.01837	0.954573	2.11442	0.0344791	0.0746898	0.910955
Transmission across Chemical Synapses	-0.0396111	-4.76498	2.25497	-2.1131	0.0345922	0.0747668	0.91071
Regulation of innate immune responses to cytosolic DNA	0.164266	1.61161	0.762723	2.11297	0.0346035	0.0747668	0.910685
Smooth Muscle Contraction	0.154387	1.71032	0.810236	2.11089	0.0347817	0.0750034	0.910299
Translesion synthesis by POLK	0.101941	1.68264	0.797211	2.11065	0.0348023	0.0750034	0.910254
Signaling by TGF-beta Receptor Complex in Cancer	0.0814203	1.52109	0.721574	2.10801	0.0350302	0.0753498	0.909759
Reactions specific to the complex N-glycan synthesis pathway	-0.149721	-1.61888	0.768059	-2.10775	0.0350527	0.0753498	0.909711
Vasopressin regulates renal water homeostasis via Aquaporins	0.135959	2.15855	1.02524	2.10541	0.035256	0.0755815	0.909269
Cap-dependent Translation Initiation	0.351414	1.06331	0.505146	2.10495	0.0352953	0.0755815	0.909184
Eukaryotic Translation Initiation	0.351414	1.06331	0.505146	2.10495	0.0352953	0.0755815	0.909184
Golgi Cisternae Pericentriolar Stack Reorganization	0.0827577	1.31588	0.626556	2.10018	0.0357133	0.0762878	0.908276
Platelet homeostasis	0.139093	3.19566	1.52198	2.09967	0.0357575	0.0762878	0.90818
FGFRL1 modulation of FGFR1 signaling	-0.0193548	-1.39066	0.662336	-2.09963	0.0357613	0.0762878	0.908172
DNA Damage Recognition in GG-NER	0.0860276	2.11804	1.00915	2.09884	0.0358309	0.0763394	0.90802
RUNX1 and FOXP3 control the development of regulatory T lymphocytes (Tregs)	0.100929	1.26489	0.604393	2.09283	0.036364	0.077377	0.906862
Eicosanoids	-0.0912077	-1.37791	0.659026	-2.09083	0.0365434	0.0775698	0.906471
Eukaryotic Translation Termination	0.390344	0.967827	0.4629	2.09079	0.0365469	0.0775698	0.906464
Influenza Infection	0.241171	1.3486	0.645565	2.08902	0.0367062	0.0778098	0.906117
Formation of a pool of free 40S subunits	0.382496	0.978059	0.469561	2.08292	0.0372581	0.0788802	0.904915
Synthesis of UDP-N-acetyl-glucosamine	0.205689	1.43004	0.687171	2.08105	0.0374296	0.0791436	0.904542
Deadenylation of mRNA	-0.186276	-2.05835	0.990425	-2.07825	0.0376863	0.0794288	0.903982
SLBP Dependent Processing of Replication-Dependent Histone Pre-mRNAs	0.138797	1.27473	0.613553	2.07763	0.0377439	0.0794288	0.903857
IRAK2 mediated activation of TAK1 complex upon TLR7/8 or 9 stimulation	0.112141	1.79574	0.864457	2.0773	0.0377734	0.0794288	0.903792
TICAM1,TRAF6-dependent induction of TAK1 complex	0.112141	1.79574	0.864457	2.0773	0.0377734	0.0794288	0.903792
Metabolism of carbohydrates	0.0587638	4.00552	1.92851	2.07701	0.0378007	0.0794288	0.903733
Adherens junctions interactions	-0.107672	-2.49622	1.20635	-2.06922	0.0385252	0.0806777	0.902152
Nef Mediated CD8 Down-regulation	0.160004	1.35541	0.655073	2.06909	0.0385376	0.0806777	0.902125
L13a-mediated translational silencing of Ceruloplasmin expression	0.360191	1.01315	0.489664	2.06907	0.0385391	0.0806777	0.902122
HIV Life Cycle	-0.00614408	2.81642	1.36176	2.06821	0.0386199	0.0807463	0.901945
Erythrocytes take up carbon dioxide and release oxygen	-0.116391	-1.63579	0.792074	-2.06519	0.0389046	0.0811398	0.901323
O2/CO2 exchange in erythrocytes	-0.116391	-1.63579	0.792074	-2.06519	0.0389046	0.0811398	0.901323
Meiosis	0.0512195	1.98046	0.961073	2.06067	0.0393344	0.0819345	0.900384
Transferrin endocytosis and recycling	0.0673097	1.65338	0.803722	2.05715	0.039672	0.0825354	0.899645
GTP hydrolysis and joining of the 60S ribosomal subunit	0.360566	1.00045	0.488271	2.04895	0.0404666	0.0840845	0.897904
DNA Double Strand Break Response	0.0575531	2.14604	1.04794	2.04787	0.0405729	0.0840974	0.897671
Recruitment and ATM-mediated phosphorylation of repair and signaling proteins at DNA double strand breaks	0.0575531	2.14604	1.04794	2.04787	0.0405729	0.0840974	0.897671
Regulation of IFNG signaling	0.168652	1.41442	0.692727	2.04181	0.0411703	0.0851321	0.89636
Glutamate binding, activation of AMPA receptors and synaptic plasticity	-0.117965	-2.50084	1.22514	-2.04127	0.041224	0.0851321	0.896242
Trafficking of AMPA receptors	-0.117965	-2.50084	1.22514	-2.04127	0.041224	0.0851321	0.896242
Viral mRNA Translation	0.395642	0.928036	0.454866	2.04024	0.0413262	0.0852384	0.896018
Regulation of gene expression in beta cells	-0.217874	-1.47033	0.721867	-2.03684	0.0416659	0.0857767	0.895271
Respiratory electron transport	0.202105	1.16717	0.573092	2.03661	0.0416892	0.0857767	0.89522
Activated PKN1 stimulates transcription of AR (androgen receptor) regulated genes KLK2 and KLK3	0.120237	1.18097	0.581026	2.03255	0.0420979	0.0865117	0.894321
Tachykinin receptors bind tachykinins	-0.286359	-0.905165	0.446134	-2.02891	0.0424677	0.087076	0.893506
JNK (c-Jun kinases) phosphorylation and activation mediated by activated human TAK1	0.0833767	2.01568	0.99352	2.02883	0.0424761	0.087076	0.893488
Tristetraprolin (TTP, ZFP36) binds and destabilizes mRNA	0.074806	1.8521	0.913177	2.02819	0.0425408	0.0871024	0.893345
Apoptotic execution phase	0.0177437	2.44709	1.20779	2.02609	0.0427551	0.0874346	0.892873
Nonsense Mediated Decay (NMD) independent of the Exon Junction Complex (EJC)	0.368312	0.960699	0.475611	2.01992	0.0433913	0.0885781	0.891469
LDL clearance	0.063445	1.6085	0.796424	2.01965	0.0434196	0.0885781	0.891407
ATF6 (ATF6-alpha) activates chaperones	0.221823	1.3731	0.680188	2.0187	0.0435183	0.0886718	0.891189
Neurotransmitter receptors and postsynaptic signal transmission	-0.0309385	-3.82735	1.89691	-2.01767	0.0436252	0.088782	0.890952
Nef-mediates down modulation of cell surface receptors by recruiting them to clathrin adapters	0.13395	1.63094	0.809239	2.01539	0.0438635	0.089159	0.890426
Signaling by TGF-beta family members	0.0593362	3.06568	1.52402	2.01158	0.0442647	0.089847	0.889538
Presynaptic phase of homologous DNA pairing and strand exchange	0.0178859	2.00036	0.994631	2.01116	0.0443088	0.089847	0.88944
Factors involved in megakaryocyte development and platelet production	0.0188879	2.70482	1.34546	2.01033	0.0443967	0.0899168	0.889245
p75 NTR receptor-mediated signalling	0.0435455	3.41462	1.70111	2.00728	0.0447194	0.0904533	0.88853
Interleukin-2 family signaling	0.116065	1.9341	0.963766	2.00682	0.0447693	0.0904533	0.88842
RUNX1 regulates transcription of genes involved in BCR signaling	0.0527885	1.2313	0.615584	2.00022	0.045477	0.0914624	0.886849
Transport of bile salts and organic acids, metal ions and amine compounds	-0.0570739	-2.97347	1.48674	-1.99999	0.0455008	0.0914624	0.886796
Ubiquinol biosynthesis	0.0538496	1.21409	0.607296	1.99918	0.0455893	0.0914624	0.8866
HIV Transcription Initiation	0.0589393	1.87981	0.941026	1.99762	0.0457584	0.0914624	0.886224
RNA Polymerase II HIV Promoter Escape	0.0589393	1.87981	0.941026	1.99762	0.0457584	0.0914624	0.886224
RNA Polymerase II Promoter Escape	0.0589393	1.87981	0.941026	1.99762	0.0457584	0.0914624	0.886224
RNA Polymerase II Transcription Initiation	0.0589393	1.87981	0.941026	1.99762	0.0457584	0.0914624	0.886224
RNA Polymerase II Transcription Initiation And Promoter Clearance	0.0589393	1.87981	0.941026	1.99762	0.0457584	0.0914624	0.886224
RNA Polymerase II Transcription Pre-Initiation And Promoter Opening	0.0589393	1.87981	0.941026	1.99762	0.0457584	0.0914624	0.886224
Beta-catenin phosphorylation cascade	0.0966217	1.65356	0.828142	1.99671	0.0458562	0.0915276	0.886007
Amplification of signal from the kinetochores	0.00812165	2.66168	1.33363	1.99581	0.0459544	0.0915276	0.885788
Amplification of signal from unattached kinetochores via a MAD2 inhibitory signal	0.00812165	2.66168	1.33363	1.99581	0.0459544	0.0915276	0.885788
Basigin interactions	0.157872	1.86361	0.935395	1.99233	0.0463354	0.0921772	0.88494
Base-Excision Repair, AP Site Formation	-0.173903	-1.44438	0.72532	-1.99137	0.0464399	0.092276	0.884707
AKT phosphorylates targets in the nucleus	-0.14944	-1.57239	0.790148	-1.99	0.046591	0.0924669	0.884371
Glycosphingolipid metabolism	0.169843	1.88488	0.948234	1.98778	0.046836	0.0928435	0.883824
Scavenging by Class F Receptors	0.179664	1.0816	0.544554	1.98621	0.0470105	0.0929777	0.883435
IRF3-mediated induction of type I IFN	0.0591599	1.52029	0.765437	1.98617	0.0470143	0.0929777	0.883427
TRAF6 mediated NF-kB activation	0.0385094	1.90288	0.959059	1.98412	0.047243	0.0933202	0.882916
Amino Acid conjugation	-0.182498	-1.18724	0.599255	-1.98119	0.0475705	0.0935748	0.882184
Conjugation of carboxylic acids	-0.182498	-1.18724	0.599255	-1.98119	0.0475705	0.0935748	0.882184
Cell-cell junction organization	-0.0574385	-2.69644	1.36105	-1.98115	0.0475745	0.0935748	0.882175
InlA-mediated entry of Listeria monocytogenes into host cells	0.216848	1.35325	0.683127	1.98097	0.0475946	0.0935748	0.882131
G-protein activation	0.09433	1.78917	0.904346	1.97841	0.0478822	0.0940303	0.881487
Pyrimidine catabolism	-0.138062	-1.56724	0.792849	-1.97672	0.0480734	0.0942956	0.88106
activated TAK1 mediates p38 MAPK activation	0.100639	1.90554	0.964544	1.97559	0.0482014	0.0944365	0.880773
Ovarian tumor domain proteases	0.0466843	2.04749	1.038	1.97253	0.048549	0.0950069	0.879994
p75NTR recruits signalling complexes	0.221378	1.48912	0.756185	1.96926	0.0489238	0.0956017	0.879153
TRAIL signaling	0.205419	1.21796	0.618606	1.96888	0.0489667	0.0956017	0.879057
WNT ligand biogenesis and trafficking	0.139544	2.15151	1.09391	1.96681	0.0492053	0.095956	0.878521
Disorders of transmembrane transporters	0.0559984	1.88172	0.957329	1.96559	0.0493454	0.0961178	0.878206
Retinoid metabolism and transport	0.138065	1.98064	1.01184	1.95746	0.0502937	0.0978515	0.876071
Glutathione conjugation	0.186345	1.60184	0.819106	1.9556	0.0505121	0.0981629	0.875578
Influenza Life Cycle	0.242399	1.20615	0.617962	1.95183	0.0509588	0.0988327	0.87457
Histidine catabolism	-0.112898	-1.10601	0.566692	-1.9517	0.0509744	0.0988327	0.874535
The citric acid (TCA) cycle and respiratory electron transport	0.15017	1.28065	0.656399	1.95102	0.0510544	0.0988739	0.874354
Signal attenuation	-0.185379	-1.6199	0.830536	-1.95043	0.0511252	0.0988971	0.874194
Global Genome Nucleotide Excision Repair (GG-NER)	0.0478479	2.15423	1.1059	1.94795	0.0514211	0.099355	0.873524
CREB phosphorylation through the activation of Adenylate Cyclase	0.180137	1.21314	0.623716	1.94503	0.0517718	0.0998084	0.87273
Interleukin-15 signaling	0.115313	1.50089	0.771826	1.94459	0.0518242	0.0998084	0.872611
RUNX1 regulates genes involved in megakaryocyte differentiation and platelet function	0.0752636	1.70525	0.877096	1.9442	0.0518717	0.0998084	0.872504
Signaling by NODAL	-0.158979	-1.72638	0.888046	-1.94402	0.0518933	0.0998084	0.872455
Butyrate Response Factor 1 (BRF1) binds and destabilizes mRNA	0.0725021	1.96271	1.01046	1.9424	0.0520891	0.100071	0.872011
Peptide chain elongation	0.391428	0.866995	0.447532	1.93728	0.0527112	0.10115	0.870598
Cam-PDE 1 activation	0.21131	1.35557	0.700349	1.93557	0.0529205	0.101436	0.870122
DSCAM interactions	-0.130195	-1.66576	0.862305	-1.93176	0.0533893	0.102218	0.869055
Gap-filling DNA repair synthesis and ligation in TC-NER	0.054276	1.95042	1.01036	1.93043	0.0535534	0.102375	0.868681
Keratan sulfate biosynthesis	0.198404	1.81415	0.93992	1.93011	0.0535933	0.102375	0.86859
Axonal growth inhibition (RHOA activation)	0.151667	1.32396	0.686895	1.92745	0.053923	0.102773	0.867838
Defective B3GALTL causes Peters-plus syndrome (PpS)	0.17977	1.68835	0.875979	1.92738	0.0539318	0.102773	0.867818
Regulation of IFNA signaling	0.159282	1.34487	0.698085	1.92651	0.0540406	0.102773	0.867569
Export of Viral Ribonucleoproteins from Nucleus	-0.236513	-1.65757	0.860417	-1.92647	0.0540457	0.102773	0.867557
NEP/NS2 Interacts with the Cellular Export Machinery	-0.232119	-1.63351	0.849128	-1.92375	0.0543854	0.103301	0.866781
NRIF signals cell death from the nucleus	0.187893	1.399	0.727453	1.92314	0.0544623	0.103331	0.866606
BH3-only proteins associate with and inactivate anti-apoptotic BCL-2 members	0.167217	1.22586	0.638944	1.91857	0.0550386	0.104306	0.865286
Interactions of Vpr with host cellular proteins	-0.170822	-2.02466	1.06125	-1.90781	0.0564155	0.106796	0.862123
Selenocysteine synthesis	0.375248	0.882652	0.463273	1.90525	0.056747	0.107231	0.861359
HDR through Homologous Recombination (HRR)	0.0104805	2.16418	1.13602	1.90505	0.056773	0.107231	0.861299
DNA Double-Strand Break Repair	-0.00713179	2.61002	1.37066	1.9042	0.0568835	0.107319	0.861044
Attenuation phase	0.184771	1.07794	0.566514	1.90275	0.057073	0.107556	0.860607
Phospholipase C-mediated cascade: FGFR1	-0.0556023	-1.32354	0.696527	-1.9002	0.0574074	0.108065	0.859834
Signaling by ERBB4	0.0373971	3.13133	1.65043	1.89728	0.0577903	0.108664	0.858949
FRS-mediated FGFR2 signaling	0.101459	1.93487	1.02071	1.8956	0.0580127	0.10896	0.858434
Signaling by EGFR	0.105649	2.88538	1.52328	1.89419	0.0581999	0.10919	0.858
Sulfur amino acid metabolism	-0.02913	-1.49094	0.788883	-1.88994	0.0587661	0.109938	0.856686
COPI-mediated anterograde transport	0.0303169	1.8778	0.993688	1.88973	0.0587947	0.109938	0.85662
Eukaryotic Translation Elongation	0.379844	0.850624	0.450131	1.88973	0.0587947	0.109938	0.85662
Initiation of Nuclear Envelope Reformation	0.0640808	1.63284	0.865538	1.8865	0.059228	0.110356	0.855613
Nuclear Envelope Reassembly	0.0640808	1.63284	0.865538	1.8865	0.059228	0.110356	0.855613
Eicosanoid ligand-binding receptors	-0.0591819	-1.29331	0.685683	-1.88617	0.0592724	0.110356	0.855509
Estrogen biosynthesis	-0.0880648	-0.947515	0.502366	-1.8861	0.059281	0.110356	0.855489
Gamma-carboxylation of protein precursors	-0.0355129	-0.968882	0.514192	-1.88428	0.0595269	0.110691	0.854916
Constitutive Signaling by NOTCH1 HD Domain Mutants	0.18945	1.49384	0.796095	1.87646	0.0605927	0.112424	0.852429
Signaling by NOTCH1 HD Domain Mutants in Cancer	0.18945	1.49384	0.796095	1.87646	0.0605927	0.112424	0.852429
Selenoamino acid metabolism	0.317983	0.996526	0.532269	1.87222	0.0611761	0.113381	0.851063
SHC-mediated cascade:FGFR1	0.152072	1.84843	0.987579	1.87168	0.0612507	0.113395	0.850888
Collagen formation	0.138531	1.87708	1.00396	1.86968	0.0615289	0.11368	0.850236
NGF-independant TRKA activation	-0.130445	-0.938639	0.502054	-1.8696	0.0615401	0.11368	0.850209
Phosphorylation of Emi1	0.123121	0.917366	0.491766	1.86545	0.0621178	0.114409	0.848852
Signal regulatory protein family interactions	0.158465	1.36442	0.73149	1.86526	0.0621453	0.114409	0.848787
Defective C1GALT1C1 causes Tn polyagglutination syndrome (TNPS)	-0.0662123	-1.46192	0.783786	-1.8652	0.0621536	0.114409	0.848768
Transport of connexons to the plasma membrane	0.0942989	1.35733	0.727863	1.86482	0.0622072	0.114409	0.848642
Transport of gamma-carboxylated protein precursors from the endoplasmic reticulum to the Golgi apparatus	-0.0456413	-0.947744	0.510815	-1.85536	0.0635454	0.116743	0.845485
SHC-mediated cascade:FGFR3	0.121724	1.66945	0.900792	1.85332	0.0638371	0.117043	0.844795
Constitutive Signaling by NOTCH1 HD+PEST Domain Mutants	0.082333	2.70504	1.46116	1.8513	0.0641267	0.117043	0.844109
Constitutive Signaling by NOTCH1 PEST Domain Mutants	0.082333	2.70504	1.46116	1.8513	0.0641267	0.117043	0.844109
Signaling by NOTCH1 HD+PEST Domain Mutants in Cancer	0.082333	2.70504	1.46116	1.8513	0.0641267	0.117043	0.844109
Signaling by NOTCH1 in Cancer	0.082333	2.70504	1.46116	1.8513	0.0641267	0.117043	0.844109
Signaling by NOTCH1 PEST Domain Mutants in Cancer	0.082333	2.70504	1.46116	1.8513	0.0641267	0.117043	0.844109
Sialic acid metabolism	-0.0207931	-2.50679	1.35582	-1.84891	0.0644706	0.117543	0.843293
Intra-Golgi and retrograde Golgi-to-ER traffic	-0.014392	2.51652	1.36212	1.8475	0.064674	0.117787	0.84281
Arachidonic acid metabolism	0.135691	2.01404	1.09052	1.84686	0.0647673	0.117829	0.842588
Crosslinking of collagen fibrils	0.234621	1.13207	0.613502	1.84525	0.0650011	0.118046	0.842033
Signaling by NOTCH2	0.144542	1.90759	1.03393	1.84499	0.0650391	0.118046	0.841942
Interaction With The Zona Pellucida	-0.14161	-1.15743	0.627474	-1.84459	0.0650972	0.118046	0.841804
Tie2 Signaling	0.030121	1.85179	1.00437	1.84373	0.0652225	0.11809	0.841506
Beta-oxidation of pristanoyl-CoA	-0.269916	-0.983809	0.533676	-1.84346	0.0652624	0.11809	0.841411
Asparagine N-linked glycosylation	0.0574812	1.95493	1.06225	1.84037	0.0657143	0.11878	0.840334
p75NTR signals via NF-kB	0.190776	1.46078	0.79498	1.83751	0.0661346	0.119412	0.839331
TRAF6-mediated induction of TAK1 complex within TLR4 complex	0.0956363	1.61102	0.877496	1.83592	0.0663688	0.119706	0.838771
Microtubule-dependent trafficking of connexons from Golgi to the plasma membrane	0.0828256	1.29613	0.706984	1.83333	0.0667534	0.120271	0.837851
Energy dependent regulation of mTOR by LKB1-AMPK	0.00499561	1.89481	1.03608	1.82883	0.0674245	0.12135	0.836242
KSRP (KHSRP) binds and destabilizes mRNA	0.100114	1.69256	0.928711	1.82249	0.0683813	0.12294	0.833941
E2F mediated regulation of DNA replication	0.111699	1.43786	0.791957	1.81558	0.0694343	0.1247	0.831399
Phospholipase C-mediated cascade; FGFR3	-0.120089	-1.11819	0.616717	-1.81313	0.0698124	0.125245	0.830484
TGF-beta receptor signaling in EMT (epithelial to mesenchymal transition)	0.0873438	1.37845	0.761511	1.81016	0.0702717	0.125935	0.82937
Ketone body metabolism	-0.168269	-1.22387	0.676405	-1.80938	0.0703926	0.126017	0.829076
WNT5A-dependent internalization of FZD4	0.0766353	1.72994	0.957367	1.80697	0.0707662	0.126267	0.828168
Regulation of cytoskeletal remodeling and cell spreading by IPP complex components	0.24058	1.08817	0.602211	1.80695	0.0707699	0.126267	0.828159
Transport of the SLBP Dependant Mature mRNA	-0.21243	-1.62318	0.898383	-1.80678	0.0707969	0.126267	0.828094
Elevation of cytosolic Ca2+ levels	-0.0328476	-1.32586	0.733917	-1.80655	0.0708327	0.126267	0.828007
NCAM signaling for neurite out-growth	0.0706123	2.01511	1.11737	1.80345	0.0713182	0.126998	0.826824
RNF mutants show enhanced WNT signaling and proliferation	-0.0421143	-1.06214	0.589718	-1.8011	0.0716869	0.127519	0.825925
Biosynthesis of the N-glycan precursor (dolichol lipid-linked oligosaccharide, LLO) and transfer to a nascent protein	0.124744	1.92474	1.07071	1.79762	0.0722366	0.128361	0.824582
Uptake and actions of bacterial toxins	0.0888929	2.21626	1.2354	1.79397	0.0728182	0.129258	0.823158
Hydrolysis of LPC	-0.125089	-1.22533	0.683529	-1.79266	0.0730278	0.129493	0.822644
Generic Transcription Pathway	-0.00361126	4.97833	2.78065	1.79035	0.0733984	0.130013	0.821734
Mitochondrial iron-sulfur cluster biogenesis	0.189084	1.13993	0.637832	1.78719	0.0739066	0.130684	0.820485
Nuclear signaling by ERBB4	0.0689982	2.22594	1.24561	1.78703	0.0739326	0.130684	0.82042
Interleukin-7 signaling	0.0747062	2.21818	1.24227	1.78558	0.0741666	0.13096	0.819844
Small interfering RNA (siRNA) biogenesis	-0.126506	-1.3797	0.773748	-1.78314	0.0745643	0.131524	0.818863
VEGFR2 mediated vascular permeability	0.0286185	1.98694	1.11593	1.78052	0.0749908	0.132138	0.81781
Regulation of PLK1 Activity at G2/M Transition	0.0142195	2.36481	1.3287	1.77979	0.0751103	0.13221	0.817514
Glyoxylate metabolism and glycine degradation	-0.148743	-1.28346	0.721772	-1.77821	0.0753693	0.132527	0.816873
MET interacts with TNS proteins	0.287365	1.10417	0.621864	1.77557	0.075803	0.13315	0.815799
RNA Polymerase I Transcription Termination	0.014342	1.77801	1.00317	1.77238	0.0763308	0.133937	0.814488
Complex I biogenesis	0.186296	1.01513	0.574315	1.76754	0.0771376	0.135212	0.81248
Stimuli-sensing channels	-0.0458719	-3.37124	1.9096	-1.76542	0.077494	0.135695	0.811591
Signaling by FGFR3 fusions in cancer	0.0150341	1.3924	0.790014	1.7625	0.077985	0.136413	0.810364
Role of ABL in ROBO-SLIT signaling	0.170672	1.12204	0.637056	1.76128	0.0781905	0.136568	0.80985
Nuclear Pore Complex (NPC) Disassembly	-0.198805	-1.63536	0.928647	-1.76101	0.0782361	0.136568	0.809736
O-glycosylation of TSR domain-containing proteins	0.164642	1.5587	0.88593	1.75939	0.078511	0.136835	0.809048
Nucleotide Excision Repair	0.0429277	1.985	1.12838	1.75915	0.0785517	0.136835	0.808946
Gamma-carboxylation, transport, and amino-terminal cleavage of proteins	-0.0542881	-0.910743	0.519725	-1.75236	0.0797127	0.138698	0.806029
Collagen chain trimerization	0.140238	1.37491	0.78529	1.75083	0.0799745	0.138698	0.80537
SHC-mediated cascade:FGFR4	0.122228	1.48305	0.84722	1.75049	0.0800337	0.138698	0.80522
Antigen processing: Ubiquitination & Proteasome degradation	-0.00761081	2.70852	1.5516	1.74563	0.0808752	0.140012	0.803096
Pyrimidine salvage	0.0894135	1.15795	0.664439	1.74275	0.0813766	0.140735	0.801826
Post-translational protein phosphorylation	0.210456	1.94069	1.11416	1.74184	0.081536	0.140865	0.801422
Activation of NIMA Kinases NEK9, NEK6, NEK7	0.12402	1.00574	0.578665	1.73804	0.0822033	0.141872	0.799728
Signaling by FGFR	0.0581529	3.60107	2.07559	1.73496	0.0827474	0.142665	0.798344
Influenza Viral RNA Transcription and Replication	0.256901	1.00631	0.580904	1.73232	0.0832165	0.143327	0.797148
Regulation of signaling by NODAL	-0.101017	-1.19855	0.692185	-1.73154	0.0833554	0.143363	0.796793
Depolymerisation of the Nuclear Lamina	0.0926869	1.65478	0.95583	1.73125	0.0834079	0.143363	0.79666
Removal of aminoterminal propeptides from gamma-carboxylated proteins	-0.0698834	-0.893057	0.517187	-1.72676	0.0842113	0.144596	0.794605
rRNA modification in the nucleus and cytosol	0.0439622	1.31436	0.762358	1.72407	0.0846957	0.145163	0.793363
Adrenaline,noradrenaline inhibits insulin secretion	0.119518	1.90946	1.1076	1.72396	0.0847145	0.145163	0.793315
Loss of Function of SMAD2/3 in Cancer	0.0378444	1.19013	0.691613	1.7208	0.0852864	0.145846	0.791846
SMAD2/3 MH2 Domain Mutants in Cancer	0.0378444	1.19013	0.691613	1.7208	0.0852864	0.145846	0.791846
Metabolism of folate and pterines	-0.139313	-1.4154	0.824135	-1.71744	0.0858994	0.146745	0.790267
NF-kB activation through FADD/RIP-1 pathway mediated by caspase-8 and -10	0.118352	1.29826	0.757532	1.71381	0.0865645	0.147731	0.788551
Transport to the Golgi and subsequent modification	0.0267699	1.9444	1.13594	1.71171	0.0869506	0.148239	0.787552
Ficolins bind to repetitive carbohydrate structures on the target cell surface	-0.17429	-0.782406	0.457489	-1.71022	0.0872256	0.148558	0.78684
Signaling by NOTCH	0.0572521	2.83215	1.65924	1.7069	0.0878414	0.149455	0.785243
Synthesis, secretion, and deacylation of Ghrelin	0.0985308	1.54771	0.907869	1.70477	0.0882379	0.149978	0.784213
Sphingolipid metabolism	0.129079	2.20252	1.29266	1.70387	0.0884061	0.150112	0.783775
Acetylcholine Neurotransmitter Release Cycle	-0.173037	-1.48449	0.872597	-1.70124	0.0888988	0.150796	0.782492
STING mediated induction of host immune responses	0.0652087	1.30117	0.766021	1.69861	0.0893926	0.151481	0.781204
PI5P Regulates TP53 Acetylation	0.0700152	1.0736	0.634447	1.69219	0.0906104	0.15339	0.778017
Activation of DNA fragmentation factor	0.0336853	1.02973	0.609251	1.69016	0.0909967	0.153734	0.777003
Apoptosis induced DNA fragmentation	0.0336853	1.02973	0.609251	1.69016	0.0909967	0.153734	0.777003
Peptide hormone biosynthesis	-0.279176	-0.894385	0.529723	-1.6884	0.0913344	0.154111	0.776115
RNA Polymerase II Transcription	-0.011772	4.63633	2.74657	1.68804	0.0914034	0.154111	0.775934
Signaling by Hippo	0.0923447	1.63146	0.966762	1.68755	0.0914983	0.154117	0.775684
Listeria monocytogenes entry into host cells	0.157099	1.66018	0.985726	1.68422	0.0921397	0.155042	0.773994
CLEC7A (Dectin-1) induces NFAT activation	0.0637249	1.44242	0.856709	1.68367	0.0922454	0.155064	0.773715
G alpha (12/13) signalling events	0.0249096	2.42758	1.44229	1.68314	0.0923482	0.155082	0.773444
Activation of G protein gated Potassium channels	0.162053	1.78155	1.06227	1.67712	0.0935192	0.156579	0.770347
G protein gated Potassium channels	0.162053	1.78155	1.06227	1.67712	0.0935192	0.156579	0.770347
Inhibition of voltage gated Ca2+ channels via Gbeta/gamma subunits	0.162053	1.78155	1.06227	1.67712	0.0935192	0.156579	0.770347
HDR through Single Strand Annealing (SSA)	0.01222	1.76073	1.05043	1.6762	0.0936999	0.156669	0.769867
Signaling by ERBB2	-0.0349406	2.52212	1.50494	1.67589	0.0937592	0.156669	0.76971
Signaling by FGFR1	0.103638	2.80921	1.67874	1.67341	0.0942473	0.157328	0.768414
COPII (Coat Protein 2) Mediated Vesicle Transport	0.0426753	1.40361	0.839736	1.67148	0.0946262	0.157804	0.767406
Abacavir metabolism	-0.0915657	-0.90359	0.541019	-1.67016	0.0948871	0.158082	0.766712
Negative regulation of FGFR2 signaling	0.119708	2.06829	1.23971	1.66836	0.0952439	0.15845	0.765761
Gastrin-CREB signalling pathway via PKC and MAPK	0.0856267	2.7498	1.64847	1.6681	0.0952963	0.15845	0.765621
Beta oxidation of octanoyl-CoA to hexanoyl-CoA	0.0662729	0.729963	0.438569	1.66442	0.0960289	0.15951	0.763664
Dual Incision in GG-NER	0.0416256	1.54316	0.927567	1.66366	0.0961806	0.159605	0.763258
N-glycan antennae elongation in the medial/trans-Golgi	0.112214	2.00421	1.2064	1.66132	0.09665	0.160225	0.762001
GAB1 signalosome	-0.138776	-1.28273	0.773801	-1.6577	0.0973774	0.161272	0.760049
Histidine, lysine, phenylalanine, tyrosine, proline and tryptophan catabolism	-0.117758	-1.11704	0.675489	-1.65368	0.0981925	0.162462	0.757856
Mitochondrial tRNA aminoacylation	0.0600815	1.31596	0.796097	1.65301	0.0983279	0.162526	0.757491
Ras activation uopn Ca2+ infux through NMDA receptor	-0.127007	-1.55357	0.945542	-1.64304	0.100374	0.165746	0.751954
Ethanol oxidation	-0.10381	-1.05084	0.640139	-1.64158	0.100677	0.166082	0.751132
Gap junction trafficking and regulation	0.0339845	1.61254	0.983473	1.63964	0.10108	0.166447	0.750037
TP53 Regulates Transcription of DNA Repair Genes	-0.0210915	2.07414	1.26506	1.63956	0.101096	0.166447	0.749993
Retrograde neurotrophin signalling	0.131943	1.40596	0.859345	1.63608	0.101822	0.167478	0.748015
Sodium/Calcium exchangers	-0.151944	-1.44102	0.88318	-1.63163	0.102757	0.168707	0.745459
Misspliced LRP5 mutants have enhanced beta-catenin-dependent signaling	-0.232281	-0.764288	0.468437	-1.63157	0.10277	0.168707	0.745424
Synthesis of Ketone Bodies	-0.184328	-1.046	0.641933	-1.62945	0.103217	0.169276	0.7442
Late Phase of HIV Life Cycle	-0.0191937	2.19236	1.34597	1.62884	0.103347	0.169324	0.743843
Integration of provirus	-0.0174997	1.08856	0.66951	1.6259	0.103971	0.170081	0.74213
mRNA Editing	0.0999423	1.3181	0.810996	1.62529	0.104101	0.170081	0.741773
Downregulation of ERBB4 signaling	-0.0391543	-1.34358	0.8267	-1.62524	0.104112	0.170081	0.741743
Formation of Incision Complex in GG-NER	0.0502608	1.5084	0.929308	1.62315	0.104558	0.170643	0.740516
GABA synthesis, release, reuptake and degradation	-0.142938	-1.41458	0.875516	-1.6157	0.106158	0.173086	0.736101
RNA Polymerase I Promoter Escape	0.00640636	1.50577	0.932793	1.61425	0.106472	0.17343	0.735231
Synthesis of wybutosine at G37 of tRNA(Phe)	-0.000265716	0.946786	0.586809	1.61345	0.106647	0.173547	0.734746
Frs2-mediated activation	0.192257	1.08829	0.676327	1.60911	0.107591	0.174914	0.732127
Synthesis of (16-20)-hydroxyeicosatetraenoic acids (HETE)	-0.162888	-0.913811	0.571071	-1.60017	0.109561	0.177944	0.726636
Signaling by FGFR1 in disease	-0.14121	-1.74758	1.0927	-1.59932	0.10975	0.178054	0.726106
Prolonged ERK activation events	0.120873	1.2418	0.776656	1.59891	0.109841	0.178054	0.725852
Scavenging by Class B Receptors	0.222066	0.918985	0.57524	1.59757	0.110139	0.178366	0.725016
Transcriptional activity of SMAD2/SMAD3:SMAD4 heterotrimer	0.0208455	2.00476	1.2559	1.59627	0.11043	0.178664	0.724202
Transcriptional regulation by small RNAs	0.0208963	1.39734	0.877423	1.59255	0.111261	0.179837	0.721868
ER to Golgi Anterograde Transport	0.0163635	1.62657	1.02361	1.58905	0.112048	0.180935	0.719653
ERBB2 Activates PTK6 Signaling	-0.236748	-1.29416	0.815201	-1.58754	0.112391	0.181315	0.718686
mRNA Splicing - Major Pathway	0.00864734	1.86742	1.17825	1.58491	0.112987	0.182067	0.717006
IRAK1 recruits IKK complex	0.136016	1.30782	0.825822	1.58366	0.113272	0.182067	0.716199
IRAK1 recruits IKK complex upon TLR7/8 or 9 stimulation	0.136016	1.30782	0.825822	1.58366	0.113272	0.182067	0.716199
CD22 mediated BCR regulation	0.327841	0.778895	0.491859	1.58357	0.113291	0.182067	0.716146
O-linked glycosylation	0.117665	2.20117	1.4005	1.57171	0.116019	0.186273	0.7084
Metallothioneins bind metals	-0.15866	-0.621579	0.395689	-1.57088	0.11621	0.186402	0.707854
Synthesis of glycosylphosphatidylinositol (GPI)	-0.0334666	-1.86098	1.18542	-1.56989	0.11644	0.186593	0.707198
Regulation of TP53 Activity through Association with Co-factors	-0.147311	-1.17669	0.750613	-1.56764	0.116965	0.187256	0.7057
IkBA variant leads to EDA-ID	0.0099265	1.03413	0.660201	1.56639	0.117257	0.187544	0.704866
Meiotic synapsis	0.021337	1.38938	0.887406	1.56566	0.117428	0.18764	0.704375
CREB phosphorylation through the activation of CaMKII	-0.131572	-1.42272	0.910953	-1.56179	0.118337	0.1889	0.701771
RNA Pol II CTD phosphorylation and interaction with CE	0.0496395	1.31079	0.839783	1.56087	0.118554	0.1889	0.701149
RNA Pol II CTD phosphorylation and interaction with CE during HIV infection	0.0496395	1.31079	0.839783	1.56087	0.118554	0.1889	0.701149
Synthesis of very long-chain fatty acyl-CoAs	0.086799	1.3453	0.864094	1.55689	0.119496	0.19022	0.698444
NS1 Mediated Effects on Host Pathways	-0.203412	-1.35711	0.872981	-1.55456	0.12005	0.190921	0.696848
Processing and activation of SUMO	0.0848199	1.12064	0.721468	1.55327	0.120358	0.191231	0.695959
Misspliced GSK3beta mutants stabilize beta-catenin	0.0758468	1.29611	0.836668	1.54914	0.121349	0.191718	0.693097
phosphorylation site mutants of CTNNB1 are not targeted to the proteasome by the destruction complex	0.0758468	1.29611	0.836668	1.54914	0.121349	0.191718	0.693097
S33 mutants of beta-catenin aren't phosphorylated	0.0758468	1.29611	0.836668	1.54914	0.121349	0.191718	0.693097
S37 mutants of beta-catenin aren't phosphorylated	0.0758468	1.29611	0.836668	1.54914	0.121349	0.191718	0.693097
S45 mutants of beta-catenin aren't phosphorylated	0.0758468	1.29611	0.836668	1.54914	0.121349	0.191718	0.693097
T41 mutants of beta-catenin aren't phosphorylated	0.0758468	1.29611	0.836668	1.54914	0.121349	0.191718	0.693097
Cellular response to heat stress	-0.0132859	1.792	1.15814	1.54731	0.121788	0.19223	0.691828
Beta oxidation of decanoyl-CoA to octanoyl-CoA-CoA	0.00276819	0.764779	0.494827	1.54555	0.122213	0.192644	0.690595
Regulation of FZD by ubiquitination	-0.0650561	-1.3715	0.887543	-1.54528	0.122279	0.192644	0.690405
HSF1-dependent transactivation	0.0747125	1.16828	0.756846	1.54361	0.122683	0.193099	0.689234
Linoleic acid (LA) metabolism	0.0781153	0.715187	0.463555	1.54283	0.122872	0.193216	0.688686
Signaling by Nuclear Receptors	0.074959	1.64205	1.07132	1.53274	0.125341	0.19673	0.681497
Signaling by Retinoic Acid	0.074959	1.64205	1.07132	1.53274	0.125341	0.19673	0.681497
Metal sequestration by antimicrobial proteins	0.217103	0.612359	0.400397	1.52938	0.12617	0.197847	0.679072
mRNA Splicing - Minor Pathway	0.0904305	1.26184	0.825944	1.52775	0.126575	0.198297	0.677887
Transport of nucleotide sugars	0.108953	0.897234	0.589049	1.52319	0.127711	0.19989	0.674556
Import of palmitoyl-CoA into the mitochondrial matrix	-0.244047	-1.1224	0.737265	-1.52238	0.127913	0.199898	0.673963
Amine ligand-binding receptors	-0.074622	-1.49421	0.98179	-1.52192	0.128028	0.199898	0.673624
ARMS-mediated activation	0.165207	0.948203	0.623102	1.52175	0.128073	0.199898	0.673493
Termination of translesion DNA synthesis	0.0348933	1.43565	0.944797	1.51953	0.128629	0.20058	0.671857
Nucleotide-like (purinergic) receptors	0.170571	1.11792	0.737055	1.51674	0.129332	0.201489	0.669787
Base Excision Repair	0.0104692	1.50597	1.00562	1.49756	0.134248	0.208761	0.655219
Resolution of Abasic Sites (AP sites)	0.0104692	1.50597	1.00562	1.49756	0.134248	0.208761	0.655219
Adenylate cyclase inhibitory pathway	-0.131166	-1.34475	0.901877	-1.49106	0.135945	0.21101	0.650154
Inhibition of adenylate cyclase pathway	-0.131166	-1.34475	0.901877	-1.49106	0.135945	0.21101	0.650154
Defective CSF2RA causes pulmonary surfactant metabolism dysfunction 4 (SMDP4)	-0.0130841	-0.715031	0.480674	-1.48756	0.136867	0.211907	0.647398
Defective CSF2RB causes pulmonary surfactant metabolism dysfunction 5 (SMDP5)	-0.0130841	-0.715031	0.480674	-1.48756	0.136867	0.211907	0.647398
Attachment of GPI anchor to uPAR	0.195031	0.944139	0.634744	1.48743	0.136901	0.211907	0.647296
RSK activation	0.0793789	0.998002	0.673105	1.48268	0.138158	0.213656	0.643528
Neurotoxicity of clostridium toxins	-0.0838034	-1.09401	0.738982	-1.48043	0.138758	0.214299	0.641728
Regulation of Insulin-like Growth Factor (IGF) transport and uptake by Insulin-like Growth Factor Binding Proteins (IGFBPs)	0.206862	1.68337	1.13728	1.48017	0.138829	0.214299	0.641515
Choline catabolism	-0.00352814	-0.678078	0.458615	-1.47854	0.139264	0.214774	0.640205
Negative regulation of MET activity	0.141897	1.51023	1.02522	1.47307	0.140732	0.216838	0.635788
CREB phosphorylation through the activation of CaMKK	0.0497473	0.839538	0.571955	1.46784	0.142147	0.21868	0.631515
mRNA Capping	0.0337974	1.25882	0.857684	1.46769	0.142187	0.21868	0.631395
Beta oxidation of lauroyl-CoA to decanoyl-CoA-CoA	0.00953371	0.657332	0.448956	1.46414	0.143157	0.21997	0.628463
HATs acetylate histones	0.00603215	1.45532	0.994315	1.46364	0.143291	0.219975	0.628057
p75NTR regulates axonogenesis	0.129303	1.03578	0.708369	1.4622	0.143686	0.220379	0.626862
Integration of energy metabolism	0.0617742	2.37883	1.62788	1.4613	0.143932	0.220555	0.626117
Acyl chain remodelling of PI	0.150607	1.39921	0.965372	1.4494	0.147226	0.225398	0.616112
HDL remodeling	-0.0123928	-0.82538	0.569806	-1.44853	0.147469	0.225565	0.615372
O-linked glycosylation of mucins	0.132179	1.95715	1.35408	1.44538	0.148351	0.226289	0.612684
AMER1 mutants destabilize the destruction complex	0.0745064	1.15985	0.803508	1.44348	0.148885	0.226289	0.611057
APC truncation mutants have impaired AXIN binding	0.0745064	1.15985	0.803508	1.44348	0.148885	0.226289	0.611057
AXIN missense mutants destabilize the destruction complex	0.0745064	1.15985	0.803508	1.44348	0.148885	0.226289	0.611057
AXIN mutants destabilize the destruction complex, activating WNT signaling	0.0745064	1.15985	0.803508	1.44348	0.148885	0.226289	0.611057
truncated APC mutants destabilize the destruction complex	0.0745064	1.15985	0.803508	1.44348	0.148885	0.226289	0.611057
Truncations of AMER1 destabilize the destruction complex	0.0745064	1.15985	0.803508	1.44348	0.148885	0.226289	0.611057
Clearance of Nuclear Envelope Membranes from Chromatin	0.110871	1.06426	0.738701	1.44072	0.149664	0.227268	0.608677
RUNX3 regulates CDKN1A transcription	0.102631	0.86292	0.599433	1.43956	0.149992	0.22756	0.607677
Dual incision in TC-NER	0.0365301	1.39018	0.968539	1.43534	0.151191	0.229172	0.604011
Metal ion SLC transporters	-0.0405251	-1.45759	1.01969	-1.42944	0.152877	0.231519	0.59885
Metabolism of cofactors	0.00916588	0.883674	0.61868	1.42832	0.153199	0.231798	0.597861
Urea cycle	-0.0658414	-0.769518	0.538949	-1.42781	0.153346	0.231811	0.597411
MET Receptor Activation	0.322294	0.928585	0.652724	1.42263	0.154843	0.233865	0.592816
Metabolism of steroid hormones	0.110522	1.38072	0.97397	1.41762	0.156302	0.235857	0.588333
SUMO E3 ligases SUMOylate target proteins	0.00727642	1.99227	1.40753	1.41544	0.156939	0.236605	0.586374
Transcription-Coupled Nucleotide Excision Repair (TC-NER)	0.0236994	1.48015	1.04706	1.41363	0.157471	0.237194	0.584738
IKBKG deficiency causes anhidrotic ectodermal dysplasia with immunodeficiency (EDA-ID) (via TLR)	-0.0390462	0.924676	0.65758	1.40618	0.15967	0.240261	0.577961
SUMOylation	0.00460292	2.00571	1.42677	1.40577	0.159793	0.240261	0.577583
Assembly of the ORC complex at the origin of replication	-0.0631754	-0.785996	0.559521	-1.40477	0.160091	0.240494	0.576664
Muscarinic acetylcholine receptors	-0.264249	-0.603525	0.43054	-1.40179	0.160979	0.241612	0.573924
tRNA modification in the nucleus and cytosol	-0.00115861	1.6646	1.18822	1.40092	0.161239	0.241786	0.573123
Visual phototransduction	-0.0468071	-2.10492	1.50404	-1.39951	0.16166	0.242202	0.571823
Retrograde transport at the Trans-Golgi-Network	-0.11646	-1.66249	1.19054	-1.39642	0.162589	0.243377	0.568953
Organic anion transport	-0.354005	-0.552854	0.397668	-1.39024	0.164456	0.245952	0.563185
Defective ABCA3 causes pulmonary surfactant metabolism dysfunction type 3 (SMDP3)	-0.0199655	-0.62828	0.45314	-1.3865	0.165593	0.247432	0.559669
TNFR1-mediated ceramide production	0.171196	0.854104	0.617015	1.38425	0.166281	0.24824	0.55754
Molybdenum cofactor biosynthesis	-0.11299	-0.727277	0.527082	-1.37982	0.167642	0.25005	0.553328
Diseases of Mismatch Repair (MMR)	-0.121669	0.702928	0.510801	1.37613	0.168782	0.251527	0.549801
TBC/RABGAPs	0.0278958	1.5726	1.1447	1.37381	0.169501	0.252375	0.547573
MAPK1 (ERK2) activation	-0.198301	-0.846991	0.617324	-1.37204	0.170052	0.252807	0.545867
Processing of SMDT1	0.0299934	0.902377	0.657754	1.37191	0.170092	0.252807	0.545744
FGFR2 mutant receptor activation	0.0764392	1.32782	0.968613	1.37084	0.170423	0.253076	0.544718
Negative regulation of TCF-dependent signaling by WNT ligand antagonists	-0.116625	-0.863611	0.630786	-1.3691	0.170967	0.253592	0.543034
Mitotic Prometaphase	-0.0210106	1.93883	1.41648	1.36877	0.171072	0.253592	0.542708
Chylomicron remodeling	0.141746	0.692281	0.51101	1.35473	0.175503	0.25993	0.52899
Ca-dependent events	0.0838924	1.45513	1.07829	1.34948	0.177182	0.262162	0.523792
TP53 regulates transcription of several additional cell death genes whose specific roles in p53-dependent apoptosis remain uncertain	0.0463025	1.21432	0.90041	1.34863	0.177455	0.262162	0.522948
Initial triggering of complement	0.0338442	-0.844594	0.626292	-1.34856	0.177478	0.262162	0.522877
Branched-chain amino acid catabolism	-0.0898957	-0.8643	0.641284	-1.34776	0.177734	0.262301	0.522084
Notch-HLH transcription pathway	-0.0174365	-1.04405	0.774924	-1.3473	0.177884	0.262301	0.521619
BMAL1:CLOCK,NPAS2 activates circadian gene expression	-0.127995	-1.34743	1.0008	-1.34635	0.17819	0.262522	0.520673
RNA Polymerase III Transcription Initiation From Type 2 Promoter	-0.0983083	-1.58445	1.17798	-1.34505	0.178609	0.262571	0.519376
Intrinsic Pathway of Fibrin Clot Formation	0.0700341	-0.939734	0.698916	-1.34456	0.178768	0.262571	0.518886
Synthesis of PIPs at the plasma membrane	-0.00105176	1.63893	1.2191	1.34437	0.178828	0.262571	0.518701
Transport of Mature mRNA derived from an Intron-Containing Transcript	-0.175756	-1.47941	1.1005	-1.34431	0.178848	0.262571	0.518637
Transcriptional regulation of pluripotent stem cells	-0.0955743	-1.56397	1.16618	-1.34111	0.179885	0.263862	0.515433
Potassium Channels	-7.28814e-05	-1.87033	1.39591	-1.33987	0.180289	0.264224	0.514184
Pre-NOTCH Processing in Golgi	0.105956	1.15562	0.867172	1.33263	0.182652	0.267238	0.506883
P2Y receptors	0.176018	0.887111	0.665699	1.3326	0.182663	0.267238	0.506849
RAB GEFs exchange GTP for GDP on RABs	-0.0127771	2.0863	1.5674	1.33106	0.18317	0.267747	0.505283
Vitamin B2 (riboflavin) metabolism	-0.164221	-0.8777	0.659728	-1.3304	0.183387	0.267832	0.504613
Regulation of Complement cascade	0.0925621	-0.915548	0.689288	-1.32825	0.184095	0.268632	0.502429
SLC transporter disorders	-0.0489388	-2.26492	1.70656	-1.32719	0.184446	0.26891	0.501348
Synthesis of PC	0.0836223	1.43333	1.08616	1.31964	0.186957	0.272335	0.493612
Signaling by BMP	-0.0270596	-1.26012	0.956546	-1.31736	0.187717	0.273206	0.491273
SLBP independent Processing of Histone Pre-mRNAs	0.0874502	0.805235	0.612433	1.31481	0.188573	0.274214	0.48864
Rab regulation of trafficking	-0.0111943	2.31273	1.76676	1.30902	0.190528	0.276817	0.482638
CYP2E1 reactions	-0.0161549	-0.727434	0.556498	-1.30716	0.191157	0.277491	0.48071
Nonhomologous End-Joining (NHEJ)	-0.0240843	1.31594	1.00811	1.30534	0.191776	0.278149	0.478814
rRNA modification in the mitochondrion	-0.215965	-0.692258	0.530821	-1.30413	0.19219	0.27851	0.477545
Reproduction	0.0127614	1.45732	1.12049	1.30061	0.193391	0.280008	0.473871
Serotonin Neurotransmitter Release Cycle	-0.156679	-1.13032	0.870733	-1.29812	0.194245	0.281003	0.471259
Signaling by WNT in cancer	-0.0255518	-1.40652	1.0847	-1.29669	0.194737	0.281235	0.469756
Transport of Mature Transcript to Cytoplasm	-0.179572	-1.40904	1.08665	-1.29668	0.19474	0.281235	0.469748
Downregulation of ERBB2 signaling	-0.120195	-1.63128	1.25969	-1.29498	0.195325	0.281839	0.467962
ERKs are inactivated	0.126593	1.03619	0.802144	1.29177	0.196436	0.283199	0.464576
SLC-mediated transmembrane transport	-0.035948	-2.55468	1.98736	-1.28546	0.19863	0.286116	0.457905
Mitochondrial biogenesis	0.0391614	1.43477	1.11737	1.28406	0.199119	0.286575	0.456421
Platelet calcium homeostasis	-0.00723775	-1.35533	1.05641	-1.28296	0.199505	0.286809	0.455251
Methionine salvage pathway	0.299332	0.780078	0.608188	1.28263	0.199623	0.286809	0.454893
Beta oxidation of hexanoyl-CoA to butanoyl-CoA	0.0253943	0.563538	0.440371	1.27969	0.200654	0.288044	0.451769
Aquaporin-mediated transport	0.0952687	1.41691	1.11384	1.27209	0.203342	0.291653	0.443655
Synthesis of 12-eicosatetraenoic acid derivatives	0.0385141	0.729501	0.575775	1.26699	0.205159	0.294009	0.43819
mRNA Splicing	-0.00128993	1.4971	1.18622	1.26208	0.206921	0.29617	0.432907
Conjugation of benzoate with glycine	-0.166554	-0.660253	0.523307	-1.26169	0.207059	0.29617	0.432494
Activation of PUMA and translocation to mitochondria	0.109259	0.970472	0.769413	1.26131	0.207196	0.29617	0.432086
DNA replication initiation	0.0932057	0.789539	0.627037	1.25916	0.207973	0.296777	0.429762
Telomere C-strand synthesis initiation	0.0932057	0.789539	0.627037	1.25916	0.207973	0.296777	0.429762
Interleukin-6 family signaling	0.123915	1.23336	0.984112	1.25327	0.210106	0.299566	0.423408
CD28 dependent PI3K/Akt signaling	-0.00721839	1.30775	1.04528	1.25109	0.2109	0.300443	0.421051
Phosphate bond hydrolysis by NTPDase proteins	-0.0186224	0.798902	0.638865	1.2505	0.211116	0.300496	0.42041
Bicarbonate transporters	-0.12695	-0.860593	0.688825	-1.24936	0.211532	0.300834	0.419177
Vitamin B5 (pantothenate) metabolism	0.0561316	1.09837	0.880509	1.24742	0.212243	0.30149	0.417071
Regulation of PTEN localization	0.131022	0.929062	0.744964	1.24712	0.212352	0.30149	0.416749
Transport of small molecules	0.0122026	2.68648	2.15778	1.24502	0.213124	0.30233	0.414469
Anchoring fibril formation	0.149522	0.753434	0.60546	1.2444	0.213353	0.3024	0.413792
Glucuronidation	0.030426	1.04935	0.845094	1.2417	0.214348	0.303476	0.410861
Rev-mediated nuclear export of HIV RNA	-0.190649	-1.13912	0.917642	-1.24136	0.214473	0.303476	0.410492
Nicotinate metabolism	0.0791981	1.46638	1.18208	1.24051	0.214787	0.303664	0.40957
Trafficking of GluR2-containing AMPA receptors	-0.0639878	-1.42603	1.15047	-1.23952	0.215155	0.303929	0.408488
Digestion	-0.090228	-0.863787	0.697525	-1.23836	0.215583	0.304277	0.407231
FGFR2 ligand binding and activation	-0.0430621	-0.963423	0.779807	-1.23546	0.216658	0.305325	0.40408
Synthesis of PE	-0.0944768	-0.823218	0.666367	-1.23538	0.216688	0.305325	0.403991
Antimicrobial peptides	0.135536	1.17742	0.955002	1.2329	0.217613	0.306371	0.401288
CRMPs in Sema3A signaling	0.0368502	1.03321	0.839261	1.2311	0.218285	0.307061	0.399326
Cytochrome P450 - arranged by substrate type	-0.0323236	-1.17057	0.958366	-1.22143	0.221924	0.311919	0.388773
FGFR2c ligand binding and activation	-0.027757	-0.81672	0.670792	-1.21755	0.223397	0.313726	0.384533
Muscle contraction	0.0229837	-1.55149	1.27888	-1.21316	0.225069	0.31581	0.379742
Synthesis of PIPs at the late endosome membrane	-0.217889	-0.934248	0.771757	-1.21055	0.226069	0.316949	0.376885
Nuclear Envelope Breakdown	-0.100757	-1.41545	1.17086	-1.2089	0.226702	0.317391	0.375084
Cytosolic sulfonation of small molecules	0.0957273	1.00768	0.833952	1.20832	0.226925	0.317391	0.374449
CREB3 factors activate genes	0.0107725	-0.898162	0.743399	-1.20818	0.226977	0.317391	0.374302
Complement cascade	0.0831045	-0.846758	0.701098	-1.20776	0.22714	0.317391	0.37384
Nucleobase biosynthesis	-0.090441	1.0191	0.846448	1.20397	0.228603	0.31917	0.369694
Signaling by MST1	0.177535	0.691986	0.576726	1.19985	0.230197	0.320988	0.365197
Response to metal ions	-0.102267	-0.510595	0.425711	-1.19939	0.230376	0.320988	0.364694
RNA Polymerase III Abortive And Retractive Initiation	-0.0537797	-1.56927	1.30921	-1.19864	0.230668	0.320988	0.363872
RNA Polymerase III Transcription	-0.0537797	-1.56927	1.30921	-1.19864	0.230668	0.320988	0.363872
Synthesis of substrates in N-glycan biosythesis	0.0821794	1.35969	1.13499	1.19798	0.230925	0.321079	0.363153
Fructose catabolism	-0.144969	-0.545187	0.456361	-1.19464	0.232228	0.322499	0.359505
Kinesins	-0.0463256	1.42732	1.19503	1.19438	0.232329	0.322499	0.359221
LGI-ADAM interactions	-0.0497968	-0.799485	0.670194	-1.19292	0.232902	0.323027	0.357622
CDO in myogenesis	-0.0860259	-1.16341	0.977151	-1.19062	0.233803	0.323742	0.355116
Myogenesis	-0.0860259	-1.16341	0.977151	-1.19062	0.233803	0.323742	0.355116
eNOS activation and regulation	0.127614	1.05861	0.89653	1.18078	0.237689	0.328581	0.344396
Metabolism of nitric oxide	0.127614	1.05861	0.89653	1.18078	0.237689	0.328581	0.344396
Metabolism	0.046465	1.57136	1.33543	1.17667	0.239329	0.330576	0.339918
Unfolded Protein Response (UPR)	0.0367331	1.26765	1.08375	1.16969	0.242126	0.334166	0.332343
Mitochondrial calcium ion transport	-0.0148733	0.858288	0.737566	1.16368	0.244555	0.337241	0.325836
Nef Mediated CD4 Down-regulation	0.114607	0.812326	0.699338	1.16156	0.245412	0.338146	0.323554
Formation of TC-NER Pre-Incision Complex	0.039353	1.05156	0.90805	1.15804	0.246848	0.339845	0.319752
Tetrahydrobiopterin (BH4) synthesis, recycling, salvage and regulation	0.125805	0.793855	0.687121	1.15534	0.247953	0.341087	0.316841
Synthesis of PIPs at the ER membrane	0.0102746	0.676266	0.587237	1.15161	0.249483	0.342912	0.312832
DCC mediated attractive signaling	0.131599	0.924047	0.803486	1.15005	0.250124	0.343451	0.31116
Hyaluronan biosynthesis and export	-0.0441149	-0.612316	0.532606	-1.14966	0.250284	0.343451	0.310745
Synthesis of epoxy (EET) and dihydroxyeicosatrienoic acids (DHET)	-0.138609	-0.560556	0.488797	-1.14681	0.251462	0.344786	0.307688
Deactivation of the beta-catenin transactivating complex	0.0697387	1.52921	1.33604	1.14459	0.252379	0.345761	0.30532
Formation of the Early Elongation Complex	-0.00384096	1.04581	0.915267	1.14263	0.253193	0.346312	0.303226
Formation of the HIV-1 Early Elongation Complex	-0.00384096	1.04581	0.915267	1.14263	0.253193	0.346312	0.303226
Metabolism of porphyrins	-0.0069406	0.91089	0.80103	1.13715	0.255476	0.349151	0.297393
InlB-mediated entry of Listeria monocytogenes into host cell	0.167595	0.901664	0.796621	1.13186	0.257693	0.351894	0.291791
Collagen biosynthesis and modifying enzymes	0.108007	1.04319	0.92304	1.13017	0.258406	0.352581	0.290002
tRNA modification in the mitochondrion	-0.185651	-0.782467	0.692968	-1.12915	0.258833	0.352878	0.288932
Transport of inorganic cations/anions and amino acids/oligopeptides	-0.0289453	-1.85141	1.65191	-1.12077	0.262387	0.357433	0.280126
Activation of the AP-1 family of transcription factors	0.0527847	0.834496	0.749869	1.11286	0.26577	0.361749	0.271888
Gene expression (Transcription)	-0.0256381	3.02763	2.72464	1.11121	0.26648	0.362421	0.270179
CREB phosphorylation	0.0945834	0.78012	0.705359	1.10599	0.268731	0.365188	0.264798
Terminal pathway of complement	0.131908	-0.547347	0.500554	-1.09348	0.274182	0.372294	0.252042
PI3K/AKT Signaling in Cancer	0.018922	1.84758	1.69139	1.09235	0.274681	0.37267	0.250893
Nectin/Necl trans heterodimerization	0.0630693	0.702524	0.64371	1.09137	0.275111	0.372953	0.249905
Assembly of active LPL and LIPC lipase complexes	0.0779902	0.825447	0.757705	1.0894	0.275976	0.373572	0.247928
Ion homeostasis	0.0383828	-1.47065	1.35034	-1.0891	0.27611	0.373572	0.247621
RNA Polymerase II Pre-transcription Events	-0.0260487	1.32696	1.21872	1.08882	0.276234	0.373572	0.247339
Reversal of alkylation damage by DNA dioxygenases	-0.0285366	0.761589	0.701193	1.08613	0.27742	0.374874	0.244647
Host Interactions with Influenza Factors	-0.155352	-1.0123	0.93562	-1.08196	0.279272	0.377073	0.240481
Signaling by BRAF and RAF fusions	0.0637235	1.92436	1.78188	1.07996	0.280159	0.377967	0.238502
Formation of the Editosome	0.0890765	0.74204	0.68871	1.07744	0.281286	0.378879	0.236001
mRNA Editing: C to U Conversion	0.0890765	0.74204	0.68871	1.07744	0.281286	0.378879	0.236001
Regulation of TLR by endogenous ligand	0.262742	0.621182	0.576912	1.07674	0.281598	0.378997	0.235311
Physiological factors	-0.0583803	-0.713763	0.663823	-1.07523	0.282271	0.379598	0.23383
Sulfide oxidation to sulfate	-0.0408314	-0.502691	0.468022	-1.07408	0.282789	0.37999	0.232693
Multifunctional anion exchangers	-0.108829	-0.709688	0.662547	-1.07115	0.284101	0.381449	0.22983
GRB7 events in ERBB2 signaling	-0.156774	-0.535103	0.500452	-1.06924	0.284961	0.382299	0.227965
TRAF3-dependent IRF activation pathway	0.0599751	0.794887	0.748006	1.06267	0.28793	0.385973	0.221609
Abortive elongation of HIV-1 transcript in the absence of Tat	0.00241118	0.827638	0.779226	1.06213	0.288177	0.385997	0.221084
Gap junction trafficking	0.00262885	1.00977	0.954431	1.05798	0.290064	0.388214	0.217112
mitochondrial fatty acid beta-oxidation of unsaturated fatty acids	-0.0305273	0.504752	0.478791	1.05422	0.291782	0.390203	0.213537
NCAM1 interactions	0.0659486	0.886469	0.841752	1.05312	0.292284	0.390333	0.212499
Insulin processing	-0.102011	-1.11636	1.06061	-1.05256	0.29254	0.390333	0.211971
cGMP effects	0.0212271	-0.864322	0.821217	-1.05249	0.292575	0.390333	0.211899
Nuclear import of Rev protein	-0.172727	-0.933047	0.886957	-1.05197	0.292816	0.390343	0.211405
Activated point mutants of FGFR2	0.0172077	-0.748827	0.712378	-1.05117	0.293183	0.390523	0.210651
Calnexin/calreticulin cycle	0.0268237	0.727424	0.692354	1.05065	0.293418	0.390527	0.210168
Abacavir transport and metabolism	-0.0765786	-0.80153	0.765959	-1.04644	0.295358	0.392798	0.206223
Digestion and absorption	-0.0928221	-0.918379	0.881461	-1.04188	0.297466	0.395289	0.201992
VLDLR internalisation and degradation	0.037576	0.799243	0.768463	1.04005	0.298315	0.395376	0.200307
Diseases associated with visual transduction	0.076197	-0.685362	0.658969	-1.04005	0.298316	0.395376	0.200304
Retinoid cycle disease events	0.076197	-0.685362	0.658969	-1.04005	0.298316	0.395376	0.200304
Apoptotic cleavage of cell adhesion proteins	-0.0944318	-0.738824	0.710614	-1.0397	0.29848	0.395376	0.19998
Signaling by GPCR	0.0557897	2.16942	2.08757	1.03921	0.298708	0.395376	0.19953
Apoptotic cleavage of cellular proteins	-0.00806526	1.18614	1.14618	1.03487	0.300729	0.397739	0.195563
Protein methylation	0.043974	0.781814	0.756165	1.03392	0.301174	0.398013	0.194699
Glycerophospholipid catabolism	-0.108177	-0.619469	0.599899	-1.03262	0.301781	0.398502	0.193523
Cleavage of the damaged pyrimidine	-0.106576	-0.677814	0.663079	-1.02222	0.306676	0.404014	0.184219
Depyrimidination	-0.106576	-0.677814	0.663079	-1.02222	0.306676	0.404014	0.184219
Recognition and association of DNA glycosylase with site containing an affected pyrimidine	-0.106576	-0.677814	0.663079	-1.02222	0.306676	0.404014	0.184219
SUMOylation of RNA binding proteins	-0.114924	-0.940149	0.92804	-1.01305	0.311038	0.409398	0.176202
Organelle biogenesis and maintenance	-0.00686788	2.2041	2.17667	1.0126	0.31125	0.409398	0.175818
Carboxyterminal post-translational modifications of tubulin	0.02198	1.19369	1.18361	1.00852	0.313206	0.411649	0.172311
Phase II - Conjugation of compounds	0.0851602	1.04614	1.03796	1.00788	0.313512	0.411729	0.171767
Phase 0 - rapid depolarisation	-0.0196578	-0.995716	0.990945	-1.00481	0.314986	0.412765	0.169164
Binding of TCF/LEF:CTNNB1 to target gene promoters	0.179623	0.762445	0.758807	1.00479	0.314996	0.412765	0.169147
Lectin pathway of complement activation	-0.0173879	-0.502043	0.49969	-1.00471	0.315037	0.412765	0.169074
Regulation of RUNX1 Expression and Activity	0.0453391	0.834125	0.831447	1.00322	0.315754	0.413382	0.167819
PTK6 Regulates Proteins Involved in RNA Processing	0.0151631	0.589427	0.591083	0.997198	0.318668	0.416873	0.162788
Peroxisomal lipid metabolism	-0.151818	-0.593032	0.596303	-0.994514	0.319973	0.418253	0.160573
Oncogenic MAPK signaling	0.0621346	1.67967	1.69161	0.99294	0.320739	0.418929	0.159282
Fructose metabolism	-0.0605284	-0.550667	0.557607	-0.987553	0.323372	0.42204	0.154905
Mucopolysaccharidoses	0.126221	0.731192	0.741017	0.986742	0.323769	0.422231	0.154252
FGFR2 alternative splicing	0.0189765	0.929687	0.946115	0.982637	0.325786	0.424532	0.150971
TP53 Regulates Transcription of Caspase Activators and Caspases	0.112258	0.776825	0.792602	0.980095	0.327039	0.425835	0.148959
IL-6-type cytokine receptor ligand interactions	0.126017	0.839154	0.857554	0.978544	0.327806	0.426502	0.147739
Signaling by NOTCH1	0.0530131	1.50128	1.54001	0.97485	0.329635	0.42855	0.144857
Zinc efflux and compartmentalization by the SLC30 family	-0.0806752	-0.599321	0.615859	-0.973147	0.33048	0.429318	0.143538
Insulin receptor signalling cascade	-0.0566016	-1.16229	1.19507	-0.972576	0.330764	0.429355	0.143098
Inositol phosphate metabolism	-0.0873492	-1.34795	1.39071	-0.969253	0.332419	0.43117	0.140551
Transcription of the HIV genome	-0.0202267	1.08305	1.1192	0.967699	0.333195	0.431843	0.139369
Creation of C4 and C2 activators	0.0317123	-0.527035	0.546331	-0.964681	0.334705	0.433466	0.137091
Extrinsic Pathway of Fibrin Clot Formation	0.0943376	-0.515829	0.536314	-0.961804	0.336148	0.435	0.134939
FRS-mediated FGFR3 signaling	0.0556277	0.883866	0.92476	0.955779	0.339184	0.438489	0.1305
Negative regulation of FGFR4 signaling	0.100481	1.10648	1.15811	0.955419	0.339366	0.438489	0.130237
mTOR signalling	-0.0266997	1.00149	1.05179	0.952174	0.341009	0.440273	0.127886
Prostanoid ligand receptors	0.0572679	-0.580421	0.611395	-0.949339	0.342448	0.441502	0.125853
Trafficking of myristoylated proteins to the cilium	0.295332	0.558966	0.58884	0.949266	0.342486	0.441502	0.125801
Viral Messenger RNA Synthesis	-0.11374	-1.06127	1.12013	-0.947452	0.343408	0.442352	0.124511
Regulation of HSF1-mediated heat shock response	-0.0437316	1.04146	1.10622	0.941466	0.346466	0.445949	0.120312
ABC transporters in lipid homeostasis	-0.0224939	-0.764553	0.814863	-0.93826	0.348111	0.447723	0.1181
Synthesis of PI	-0.0782785	-0.551571	0.588768	-0.936822	0.34885	0.448331	0.117116
Signalling to p38 via RIT and RIN	0.0994135	-0.486875	0.520574	-0.935264	0.349652	0.449018	0.116056
Constitutive Signaling by Aberrant PI3K in Cancer	0.0585754	1.20255	1.29149	0.931136	0.351783	0.45141	0.113277
RNA Polymerase III Transcription Initiation	-0.0570383	-1.16748	1.25526	-0.930066	0.352337	0.451776	0.112563
Erythrocytes take up oxygen and release carbon dioxide	-0.064444	-0.532965	0.574064	-0.928408	0.353196	0.452533	0.111463
Metabolism of lipids	0.0179577	1.72382	1.86613	0.923742	0.355621	0.455292	0.108405
Regulation of gene expression in late stage (branching morphogenesis) pancreatic bud precursor cells	-0.145376	-0.454893	0.494541	-0.919829	0.357662	0.457308	0.105882
tRNA processing	-0.0453118	1.20961	1.31525	0.919681	0.35774	0.457308	0.105788
NF-kB is activated and signals survival	0.139459	0.652248	0.711079	0.917265	0.359004	0.458575	0.104251
IRAK2 mediated activation of TAK1 complex	0.00212085	0.677519	0.744725	0.909757	0.362951	0.463265	0.0995662
WNT mediated activation of DVL	-0.11639	-0.67191	0.744633	-0.902337	0.366878	0.467922	0.0950753
NRAGE signals death through JNK	-0.0654347	-0.99838	1.12167	-0.890083	0.373422	0.475907	0.087959
Resolution of D-loop Structures through Holliday Junction Intermediates	-0.0198759	0.817037	0.927602	0.880806	0.378423	0.481916	0.082819
Signaling by Activin	-0.0610624	-0.873693	0.993451	-0.879453	0.379156	0.482483	0.0820873
RUNX2 regulates genes involved in cell migration	0.06202	0.683428	0.780383	0.875761	0.38116	0.484667	0.0801125
Voltage gated Potassium channels	0.0248988	-0.87666	1.00546	-0.871903	0.383261	0.486971	0.0780846
Alternative complement activation	0.0281449	-0.428843	0.49405	-0.868015	0.385386	0.4893	0.0760778
RNA polymerase II transcribes snRNA genes	0.00246672	1.16245	1.34113	0.866767	0.38607	0.489799	0.075441
Diseases associated with O-glycosylation of proteins	0.118997	0.891493	1.03506	0.861295	0.389075	0.49324	0.0726944
Scavenging of heme from plasma	0.0716739	-0.533876	0.620305	-0.860667	0.389422	0.493307	0.0723834
Negative regulation of FGFR3 signaling	0.0995626	0.973028	1.13647	0.856182	0.391897	0.496069	0.0701921
Synthesis of PIPs at the Golgi membrane	-0.0641963	0.730861	0.854489	0.855319	0.392374	0.496299	0.0697762
Dopamine Neurotransmitter Release Cycle	-0.167772	-0.736746	0.864128	-0.852589	0.393887	0.497838	0.0684711
CaMK IV-mediated phosphorylation of CREB	0.00135847	0.491314	0.577078	0.851382	0.394557	0.498283	0.0678997
Defective LFNG causes SCDO3	0.207668	0.495955	0.582868	0.850887	0.394832	0.498283	0.0676665
FRS-mediated FGFR4 signaling	0.0471699	0.746284	0.878817	0.849192	0.395775	0.499098	0.0668714
Sodium-coupled phosphate cotransporters	-0.14819	-0.457054	0.539261	-0.847557	0.396685	0.49987	0.0661114
CHL1 interactions	0.076724	0.646059	0.767315	0.841974	0.399803	0.503422	0.0635623
Netrin mediated repulsion signals	0.0932303	0.504215	0.599693	0.84079	0.400466	0.50388	0.063031
PLC beta mediated events	0.0594985	1.0584	1.26043	0.839714	0.401069	0.504261	0.0625511
Neurotransmitter release cycle	-0.0732795	-1.07191	1.2786	-0.83835	0.401834	0.504846	0.0619463
SEMA3A-Plexin repulsion signaling by inhibiting Integrin adhesion	0.0421169	0.671165	0.802454	0.836391	0.402935	0.50585	0.0610853
G-protein mediated events	0.055075	1.05559	1.26445	0.834825	0.403816	0.506578	0.0604034
Gene Silencing by RNA	-0.0252006	0.959704	1.15169	0.833297	0.404677	0.50728	0.0597433
Passive transport by Aquaporins	-0.0239308	-0.582734	0.700129	-0.832324	0.405226	0.507589	0.0593256
Plasma lipoprotein clearance	0.0224274	0.77441	0.940895	0.823056	0.410476	0.513783	0.0554537
Tight junction interactions	0.0330708	-0.881875	1.07284	-0.821998	0.411078	0.514153	0.0550239
Purine catabolism	-0.00649122	-0.630835	0.771548	-0.817622	0.413573	0.516752	0.0532721
Formation of the cornified envelope	0.0412377	0.916674	1.12162	0.817276	0.413771	0.516752	0.0531353
Signaling by FGFR4 in disease	-0.116667	0.605502	0.746229	0.811415	0.417127	0.520557	0.0508584
Processing of Capped Intronless Pre-mRNA	-0.0405075	0.735778	0.909844	0.808685	0.418696	0.522033	0.0498229
MAPK targets/ Nuclear events mediated by MAP kinases	0.0541345	0.938298	1.16086	0.808278	0.418931	0.522033	0.0496698
Cell death signalling via NRAGE, NRIF and NADE	0.0043665	1.18823	1.4793	0.803238	0.421837	0.525227	0.0478038
Interaction between L1 and Ankyrins	0.00875527	-0.71483	0.890632	-0.802609	0.422201	0.525227	0.0475749
RNA Polymerase III Transcription Initiation From Type 1 Promoter	-0.0691123	-0.935201	1.16578	-0.80221	0.422431	0.525227	0.0474299
ERBB2 Regulates Cell Motility	-0.145495	-0.747804	0.933246	-0.801293	0.422962	0.52533	0.0470981
DAG and IP3 signaling	0.0353747	0.874936	1.09232	0.800987	0.423139	0.52533	0.0469879
YAP1- and WWTR1 (TAZ)-stimulated gene expression	-0.00264577	-0.675463	0.844487	-0.79985	0.423798	0.52576	0.0465794
Processing of Capped Intron-Containing Pre-mRNA	-0.0321286	1.01279	1.26722	0.799218	0.424164	0.525826	0.0463536
FRS-mediated FGFR1 signaling	0.0839375	0.760521	0.956366	0.795219	0.426486	0.528315	0.0449441
Creatine metabolism	-0.014381	-0.606238	0.76993	-0.787394	0.431051	0.533448	0.0422797
Na+/Cl- dependent neurotransmitter transporters	-0.0434156	-0.599831	0.762145	-0.78703	0.431264	0.533448	0.0421588
Synaptic adhesion-like molecules	0.00908242	-0.739393	0.947473	-0.780384	0.435165	0.537876	0.0399963
Processing of Intronless Pre-mRNAs	-0.183118	-0.621636	0.797672	-0.779312	0.435796	0.538261	0.0396555
G alpha (q) signalling events	0.0660121	1.16776	1.50486	0.77599	0.437755	0.540283	0.0386135
Amino acid transport across the plasma membrane	0.108442	0.816115	1.05275	0.775225	0.438207	0.540445	0.0383765
Transcriptional regulation of white adipocyte differentiation	0.0108895	0.96917	1.25395	0.772894	0.439585	0.541747	0.0376614
Interactions of Rev with host cellular proteins	-0.163376	-0.723497	0.938998	-0.770499	0.441004	0.543097	0.0369374
Synthesis of bile acids and bile salts via 7alpha-hydroxycholesterol	-0.10323	-0.566871	0.737023	-0.769136	0.441813	0.543695	0.0365301
Downstream signaling of activated FGFR2	-0.015841	0.783576	1.02365	0.765475	0.443989	0.545973	0.0354534
Glucose metabolism	-0.107513	-1.14178	1.50068	-0.760844	0.44675	0.548967	0.0341266
Cell-Cell communication	0.0462604	1.2704	1.67495	0.758475	0.448167	0.550305	0.0334627
Intraflagellar transport	-0.0256854	-0.897542	1.18911	-0.7548	0.450369	0.552606	0.0324527
Tandem pore domain potassium channels	-0.117763	-0.440327	0.589969	-0.746357	0.455452	0.558435	0.0302224
Organic cation transport	-0.0190759	0.583448	0.78318	0.744973	0.456288	0.559026	0.0298684
N-glycan trimming in the ER and Calnexin/Calreticulin cycle	-0.0164157	0.521053	0.69996	0.744404	0.456632	0.559026	0.0297239
Organic anion transporters	-0.109153	-0.487832	0.655768	-0.743909	0.456932	0.559026	0.0295984
Glucocorticoid biosynthesis	-0.126306	-0.399209	0.537758	-0.742357	0.457871	0.559768	0.0292082
Cytosolic iron-sulfur cluster assembly	-0.165823	-0.627297	0.848804	-0.739036	0.459885	0.561576	0.0283865
Class A/1 (Rhodopsin-like receptors)	0.0708919	1.00948	1.36635	0.738817	0.460018	0.561576	0.0283331
Classical antibody-mediated complement activation	0.0860704	-0.344963	0.469265	-0.735113	0.462271	0.563917	0.0274394
LRR FLII-interacting protein 1 (LRRFIP1) activates type I IFN production	-0.0289034	-0.385881	0.526002	-0.733612	0.463185	0.564622	0.0270838
Citric acid cycle (TCA cycle)	-0.0235732	0.465734	0.640885	0.726705	0.467407	0.569355	0.0254931
Cohesin Loading onto Chromatin	-0.111164	-0.480496	0.662425	-0.725358	0.468232	0.569948	0.0251918
Synthesis of bile acids and bile salts via 24-hydroxycholesterol	-0.0088467	0.464061	0.640266	0.724794	0.468579	0.569957	0.0250662
Acyl chain remodelling of PC	0.107989	0.764925	1.05764	0.723238	0.469534	0.570706	0.0247229
Transport of organic anions	-0.0373666	-0.55257	0.768744	-0.718796	0.472266	0.573613	0.0237633
Transcriptional activation of mitochondrial biogenesis	-0.0717027	-0.981976	1.37346	-0.714966	0.47463	0.576067	0.0229595
IRS-related events triggered by IGF1R	-0.0279275	-0.769092	1.07997	-0.712143	0.476376	0.577769	0.0223812
Phospholipase C-mediated cascade; FGFR2	-0.00932541	-0.503963	0.71018	-0.709627	0.477935	0.579157	0.0218754
Intra-Golgi traffic	-0.11118	-0.728174	1.02678	-0.709186	0.478209	0.579157	0.0217876
FGFR3b ligand binding and activation	0.0112223	-0.332408	0.469427	-0.708115	0.478874	0.579364	0.0215759
mitochondrial fatty acid beta-oxidation of saturated fatty acids	-0.0251482	0.39048	0.552291	0.70702	0.479554	0.579364	0.0213609
Formation of RNA Pol II elongation complex	-0.0443148	0.832798	1.1793	0.706177	0.480078	0.579364	0.0211966
RNA Polymerase II Transcription Elongation	-0.0443148	0.832798	1.1793	0.706177	0.480078	0.579364	0.0211966
GPCR ligand binding	0.0651089	1.14891	1.62704	0.706136	0.480104	0.579364	0.0211887
Negative regulation of FGFR1 signaling	0.108253	0.819854	1.16524	0.703591	0.481687	0.580858	0.0206991
Metabolism of amino acids and derivatives	0.0676983	0.565842	0.804976	0.702931	0.482099	0.580938	0.0205736
CREB phosphorylation through the activation of Ras	-0.0570871	-0.84872	1.21009	-0.701371	0.483071	0.581693	0.0202794
Metabolism of non-coding RNA	-0.119591	-0.717809	1.03554	-0.693171	0.488202	0.58703	0.0187874
snRNP Assembly	-0.119591	-0.717809	1.03554	-0.693171	0.488202	0.58703	0.0187874
Chromatin modifying enzymes	-0.0424537	1.00057	1.44676	0.691594	0.489192	0.58738	0.018511
Chromatin organization	-0.0424537	1.00057	1.44676	0.691594	0.489192	0.58738	0.018511
Defects in cobalamin (B12) metabolism	0.134514	0.514353	0.759256	0.677444	0.498124	0.597678	0.0161724
Josephin domain DUBs	0.0798822	0.461283	0.682634	0.675741	0.499205	0.598548	0.0159078
Intestinal absorption	-0.121944	-0.425486	0.630817	-0.674499	0.499994	0.599066	0.0157171
Establishment of Sister Chromatid Cohesion	-0.159781	-0.438869	0.653109	-0.671969	0.501604	0.600567	0.0153341
Nucleobase catabolism	-0.0497532	-0.7488	1.12317	-0.666683	0.504975	0.603966	0.0145585
The canonical retinoid cycle in rods (twilight vision)	-0.00927379	-0.531886	0.79816	-0.66639	0.505162	0.603966	0.0145165
Aflatoxin activation and detoxification	0.0859955	0.508816	0.766956	0.663422	0.50706	0.605805	0.014096
NOTCH2 intracellular domain regulates transcription	-0.0161473	-0.435959	0.658014	-0.662537	0.507627	0.606052	0.0139725
Acetylcholine regulates insulin secretion	0.0837441	-0.459981	0.695099	-0.66175	0.508132	0.606224	0.0138635
PKA-mediated phosphorylation of key metabolic factors	0.00397687	-0.352	0.533146	-0.660231	0.509106	0.606955	0.0136549
RNA Polymerase III Transcription Initiation From Type 3 Promoter	-0.0476206	-0.727378	1.11644	-0.651512	0.514716	0.612952	0.0125068
Cholesterol biosynthesis	0.0846707	0.277418	0.42612	0.651033	0.515025	0.612952	0.0124461
Xenobiotics	0.0116764	-0.453575	0.697041	-0.650716	0.51523	0.612952	0.012406
Heme degradation	0.0404778	0.329987	0.507855	0.649765	0.515844	0.613249	0.0122865
Regulation of TP53 Activity through Methylation	0.00108218	0.661219	1.02107	0.647573	0.517261	0.614499	0.0120144
Propionyl-CoA catabolism	0.234445	0.27843	0.431463	0.645316	0.518722	0.6158	0.0117396
p75NTR negatively regulates cell cycle via SC1	0.0978289	-0.408006	0.64283	-0.634703	0.525622	0.62355	0.0105148
tRNA processing in the mitochondrion	-0.167616	0.308347	0.48806	0.63178	0.52753	0.624949	0.0101964
Phase I - Functionalization of compounds	-0.0104606	-0.621022	0.983006	-0.631758	0.527545	0.624949	0.010194
PI Metabolism	-0.0348271	0.939415	1.48896	0.630923	0.528091	0.625156	0.0101045
Metabolism of water-soluble vitamins and cofactors	0.00221731	-0.732737	1.16371	-0.629658	0.528919	0.625695	0.00997022
Common Pathway of Fibrin Clot Formation	0.257555	0.374824	0.598457	0.626318	0.531107	0.627805	0.00962261
GPCR downstream signalling	0.0497456	1.01985	1.63111	0.625251	0.531806	0.627805	0.0095137
RA biosynthesis pathway	0.075788	0.518022	0.828536	0.625226	0.531823	0.627805	0.00951116
ChREBP activates metabolic gene expression	-0.162973	-0.322885	0.517879	-0.623476	0.532972	0.628479	0.00933477
RUNX2 regulates bone development	0.0106979	0.764999	1.2275	0.623218	0.533141	0.628479	0.00930897
Synthesis of Leukotrienes (LT) and Eoxins (EX)	0.10433	0.558435	0.902769	0.618581	0.536192	0.631632	0.00885546
Sodium/Proton exchangers	0.0608346	-0.452204	0.740381	-0.610772	0.54135	0.637262	0.00813282
AKT phosphorylates targets in the cytosol	-0.0285232	0.512237	0.849688	0.602853	0.546606	0.642999	0.00745024
ROBO receptors bind AKAP5	0.119824	0.460651	0.76919	0.598877	0.549255	0.645303	0.0071258
Pyruvate metabolism	-0.0701164	0.525602	0.877818	0.59876	0.549333	0.645303	0.00711638
Vasopressin-like receptors	-0.119631	-0.315591	0.528551	-0.597086	0.55045	0.646164	0.00698345
VxPx cargo-targeting to cilium	-0.107356	0.600416	1.00708	0.596193	0.551046	0.646412	0.00691339
Aryl hydrocarbon receptor signalling	0.102263	0.415009	0.698944	0.593766	0.552668	0.647863	0.00672592
Peptide hormone metabolism	0.00342723	1.00316	1.69542	0.591691	0.554057	0.649039	0.00656895
Heme biosynthesis	-0.0659923	0.417313	0.711721	0.586344	0.557644	0.652786	0.00617835
Fatty acyl-CoA biosynthesis	0.0186336	0.528902	0.90363	0.585308	0.55834	0.653146	0.00610497
Synthesis of PIPs at the early endosome membrane	-0.163359	-0.528429	0.908495	-0.581653	0.5608	0.655567	0.00585173
Chylomicron assembly	0.0520504	0.27431	0.475869	0.57644	0.564318	0.658961	0.00550562
Inwardly rectifying K+ channels	0.0876937	0.711845	1.23544	0.576189	0.564488	0.658961	0.00548941
Glycogen synthesis	0.046344	-0.411341	0.716247	-0.5743	0.565765	0.659993	0.00536858
Tryptophan catabolism	0.0103068	-0.36974	0.646253	-0.572129	0.567235	0.661249	0.00523243
SUMOylation of transcription factors	0.0278682	0.514899	0.90491	0.569005	0.569352	0.663258	0.00504159
Anchoring of the basal body to the plasma membrane	-0.0671854	-0.791575	1.4025	-0.564402	0.572481	0.666441	0.00477087
HDL clearance	0.0823725	-0.34069	0.606026	-0.56217	0.574	0.667747	0.00464407
ER Quality Control Compartment (ERQC)	0.026412	0.387704	0.697221	0.556071	0.578162	0.672124	0.00431171
Gamma carboxylation, hypusine formation and arylsulfatase activation	0.0779332	-0.489934	0.892216	-0.54912	0.582923	0.67719	0.00395733
Interleukin-36 pathway	0.0201889	-0.204075	0.375738	-0.543131	0.587039	0.681063	0.00367179
RUNX1 regulates estrogen receptor mediated transcription	-0.0260265	0.342838	0.631272	0.543091	0.587067	0.681063	0.00366993
Keratinization	0.0262655	0.595756	1.10212	0.540555	0.588814	0.682152	0.00355438
Metabolism of vitamins and cofactors	0.0414517	0.662834	1.22622	0.540551	0.588817	0.682152	0.00355417
ERK/MAPK targets	0.0374268	-0.588228	1.09472	-0.537333	0.591038	0.684252	0.00341193
Antiviral mechanism by IFN-stimulated genes	-0.0423954	0.637488	1.1913	0.535121	0.592566	0.685078	0.00331694
ISG15 antiviral mechanism	-0.0423954	0.637488	1.1913	0.535121	0.592566	0.685078	0.00331694
Zinc influx into cells by the SLC39 gene family	0.0233142	0.344604	0.645495	0.53386	0.593439	0.685615	0.00326377
PI3K events in ERBB4 signaling	-0.216437	-0.346165	0.651557	-0.53129	0.595218	0.687199	0.00315763
alpha-linolenic acid (ALA) metabolism	-0.0634355	0.276162	0.522761	0.528277	0.597307	0.688665	0.0030369
alpha-linolenic (omega3) and linoleic (omega6) acid metabolism	-0.0634355	0.276162	0.522761	0.528277	0.597307	0.688665	0.0030369
Activation of SMO	-0.0188091	-0.497583	0.943942	-0.527132	0.598102	0.689108	0.00299206
Beta-oxidation of very long chain fatty acids	-0.128211	-0.276305	0.529214	-0.522105	0.601597	0.692661	0.00280161
XBP1(S) activates chaperone genes	-0.0150516	0.466612	0.901082	0.517835	0.604574	0.695611	0.0026479
Interleukin-35 Signalling	-0.0123274	0.345396	0.667764	0.517242	0.604987	0.695611	0.00262713
GABA receptor activation	0.0301589	-0.688783	1.33353	-0.516512	0.605497	0.695721	0.00260174
Resolution of D-loop Structures through Synthesis-Dependent Strand Annealing (SDSA)	-0.0504701	0.435088	0.848558	0.512738	0.608135	0.698275	0.00247376
PKMTs methylate histone lysines	-0.0631347	0.669841	1.30871	0.511831	0.608769	0.698526	0.00244381
Release of Hh-Np from the secreting cell	-0.081862	-0.319115	0.624547	-0.510954	0.609384	0.698754	0.00241512
Mitotic Telophase/Cytokinesis	-0.0777886	-0.378865	0.746231	-0.507705	0.61166	0.700887	0.00231133
Bile acid and bile salt metabolism	-0.0548806	-0.422323	0.833263	-0.50683	0.612274	0.701112	0.00228405
Downregulation of ERBB2:ERBB3 signaling	-0.0317299	-0.425339	0.84225	-0.505003	0.613556	0.702102	0.00222791
Triglyceride metabolism	0.0159444	0.580594	1.16322	0.499125	0.617691	0.705937	0.00205508
PIWI-interacting RNA (piRNA) biogenesis	0.0358458	0.52445	1.05091	0.499046	0.617747	0.705937	0.00205283
Toxicity of botulinum toxin type D (BoNT/D)	0.0769598	0.30352	0.616333	0.492461	0.622393	0.709847	0.00187293
Toxicity of botulinum toxin type F (BoNT/F)	0.0769598	0.30352	0.616333	0.492461	0.622393	0.709847	0.00187293
Cellular hexose transport	-0.0505318	-0.481994	0.978866	-0.492401	0.622436	0.709847	0.00187134
Methylation	0.193371	0.335243	0.683256	0.490655	0.62367	0.710773	0.00182596
RUNX3 regulates YAP1-mediated transcription	0.0243843	-0.393748	0.811132	-0.48543	0.627371	0.714506	0.00169566
Zinc transporters	-0.0461693	-0.376582	0.780689	-0.482371	0.629543	0.716494	0.00162305
Beta oxidation of butanoyl-CoA to acetyl-CoA	0.0484404	0.252225	0.525791	0.479706	0.631436	0.718163	0.00156197
Cell junction organization	0.0133777	-0.718879	1.5077	-0.476804	0.633502	0.720024	0.00149766
Serotonin receptors	0.0379477	0.299309	0.633607	0.47239	0.636649	0.723112	0.00140413
Disinhibition of SNARE formation	0.00132297	0.259953	0.55403	0.469205	0.638923	0.724924	0.00133974
Growth hormone receptor signaling	0.05726	0.447962	0.955246	0.468949	0.639106	0.724924	0.00133469
HDMs demethylate histones	-0.0221515	0.508151	1.08937	0.466465	0.640882	0.725965	0.00128637
GDP-fucose biosynthesis	0.0490677	-0.295043	0.632517	-0.466459	0.640887	0.725965	0.00128624
Vitamin C (ascorbate) metabolism	0.0903743	0.280225	0.603024	0.464699	0.642147	0.726475	0.00125292
mRNA 3'-end processing	-0.147555	-0.474729	1.02175	-0.464622	0.642202	0.726475	0.00125149
NrCAM interactions	-0.0321218	-0.330152	0.716118	-0.46103	0.644777	0.728897	0.00118579
Striated Muscle Contraction	0.0893984	-0.32982	0.717148	-0.459904	0.645585	0.72932	0.0011658
Melanin biosynthesis	-0.121101	-0.208042	0.457416	-0.454821	0.649238	0.732135	0.00107908
IGF1R signaling cascade	-0.0171838	-0.503084	1.1066	-0.45462	0.649383	0.732135	0.00107576
Signaling by Type 1 Insulin-like Growth Factor 1 Receptor (IGF1R)	-0.0171838	-0.503084	1.1066	-0.45462	0.649383	0.732135	0.00107576
RUNX2 regulates chondrocyte maturation	-0.0150849	-0.252538	0.557313	-0.453136	0.650451	0.732847	0.00105156
Formation of HIV elongation complex in the absence of HIV Tat	-0.037843	0.452117	1.0014	0.451484	0.651641	0.733551	0.00102517
Nitric oxide stimulates guanylate cyclase	0.129813	0.380223	0.842959	0.451058	0.651948	0.733551	0.00101845
HIV elongation arrest and recovery	-0.0249957	0.384448	0.858543	0.447791	0.654304	0.734594	0.000968183
Pausing and recovery of HIV elongation	-0.0249957	0.384448	0.858543	0.447791	0.654304	0.734594	0.000968183
Activation of GABAB receptors	0.0525624	0.568107	1.26994	0.447349	0.654623	0.734594	0.000961538
GABA B receptor activation	0.0525624	0.568107	1.26994	0.447349	0.654623	0.734594	0.000961538
Opsins	-0.00280561	-0.227788	0.522357	-0.436077	0.662781	0.742962	0.000804785
PP2A-mediated dephosphorylation of key metabolic factors	-0.0656857	-0.298107	0.684007	-0.435824	0.662964	0.742962	0.00080154
Cleavage of Growing Transcript in the Termination Region	-0.086119	0.45905	1.05882	0.433549	0.664616	0.743803	0.000772785
RNA Polymerase II Transcription Termination	-0.086119	0.45905	1.05882	0.433549	0.664616	0.743803	0.000772785
Reduction of cytosolic Ca++ levels	0.0387658	0.3921	0.905622	0.432962	0.665042	0.743803	0.000765505
Ion transport by P-type ATPases	0.00479607	-0.669823	1.55722	-0.430142	0.667093	0.7456	0.000731345
Pre-NOTCH Transcription and Translation	-0.0145605	-0.35766	0.832949	-0.42939	0.66764	0.745716	0.000722461
Fatty acid metabolism	-0.00916105	0.44831	1.04911	0.427326	0.669142	0.746898	0.00069854
MicroRNA (miRNA) biogenesis	-0.00358774	0.373144	0.882259	0.422941	0.672338	0.749633	0.000649947
IRS-mediated signalling	-0.0299696	-0.467362	1.10555	-0.422741	0.672484	0.749633	0.000647794
Lysosphingolipid and LPA receptors	0.100998	0.287981	0.683525	0.421318	0.673523	0.750293	0.0006327
AURKA Activation by TPX2	-0.039819	0.527837	1.25752	0.419745	0.674671	0.750851	0.00061636
Serine biosynthesis	0.000400743	-0.240459	0.573328	-0.41941	0.674917	0.750851	0.000612917
Circadian Clock	-0.0330626	-0.518496	1.25145	-0.414317	0.678642	0.754496	0.000562681
Prolactin receptor signaling	-0.0957866	-0.309252	0.747595	-0.413662	0.679121	0.754529	0.000556485
Glycoprotein hormones	-0.196678	-0.203404	0.493402	-0.412247	0.680158	0.755004	0.000543289
TFAP2 (AP-2) family regulates transcription of growth factors and their receptors	-0.0266821	-0.346371	0.841003	-0.411854	0.680446	0.755004	0.000539668
Deadenylation-dependent mRNA decay	-0.0972901	-0.473281	1.15769	-0.408816	0.682675	0.756976	0.000512385
HuR (ELAVL1) binds and stabilizes mRNA	-0.110776	0.27653	0.677628	0.408085	0.683211	0.757072	0.000505998
Resolution of D-Loop Structures	-0.0545337	0.370086	0.923829	0.4006	0.688715	0.762668	0.000444396
rRNA processing in the mitochondrion	-0.108758	0.223756	0.565955	0.395359	0.692578	0.766441	0.000405164
Pre-NOTCH Processing in the Endoplasmic Reticulum	-0.0518251	-0.235909	0.603568	-0.390858	0.695902	0.769613	0.000373853
Gluconeogenesis	-0.061104	-0.299726	0.770486	-0.389009	0.697269	0.770618	0.000361605
Glucagon-type ligand receptors	0.0527836	0.353395	0.915474	0.386025	0.699479	0.772551	0.000342552
Vitamins	0.0134662	-0.16606	0.439207	-0.37809	0.705364	0.77854	0.000295998
Mineralocorticoid biosynthesis	-0.0368038	-0.147722	0.396274	-0.372778	0.709314	0.781243	0.000267935
Formation of HIV-1 elongation complex containing HIV-1 Tat	-0.0475531	0.353181	0.948655	0.372297	0.709672	0.781243	0.000265509
HIV Transcription Elongation	-0.0475531	0.353181	0.948655	0.372297	0.709672	0.781243	0.000265509
Tat-mediated elongation of the HIV-1 transcript	-0.0475531	0.353181	0.948655	0.372297	0.709672	0.781243	0.000265509
Metabolism of Angiotensinogen to Angiotensins	0.0392702	0.275999	0.744672	0.370631	0.710912	0.782096	0.000257257
RAF-independent MAPK1/3 activation	-0.00475557	0.349832	0.953307	0.366967	0.713644	0.784588	0.000239864
Synthesis of PA	0.00155836	-0.519296	1.45274	-0.357461	0.720747	0.79188	0.000199342
Effects of PIP2 hydrolysis	-0.0363667	-0.333247	0.945882	-0.352313	0.724603	0.795114	0.000179949
Acyl chain remodeling of CL	-0.0208215	0.191006	0.542219	0.352268	0.724637	0.795114	0.000179787
Glutamate Neurotransmitter Release Cycle	-0.00403958	0.395824	1.13139	0.349855	0.726447	0.796581	0.000171271
HDL assembly	0.21189	-0.235264	0.682416	-0.344751	0.730282	0.800263	0.000154386
IRE1alpha activates chaperones	-0.0248698	0.309436	0.899586	0.343976	0.730864	0.80038	0.000151951
Rho GTPase cycle	-0.0171592	-0.439057	1.29047	-0.34023	0.733683	0.802944	0.000140637
Synthesis of diphthamide-EEF2	0.0175646	0.246431	0.727637	0.338673	0.734856	0.803704	0.000136152
SUMOylation of chromatin organization proteins	-0.0493443	-0.386492	1.15364	-0.335021	0.73761	0.806191	0.000126103
N-glycan trimming and elongation in the cis-Golgi	0.0304914	0.169087	0.507435	0.33322	0.738968	0.807151	0.000121387
Type I hemidesmosome assembly	-0.0819964	-0.218713	0.660224	-0.33127	0.74044	0.808234	0.000116452
Regulation of pyruvate dehydrogenase (PDH) complex	-0.132623	0.254249	0.769684	0.330329	0.741152	0.808485	0.000114131
Mitochondrial Fatty Acid Beta-Oxidation	-0.00246474	0.24247	0.739193	0.32802	0.742897	0.809863	0.000108605
Endogenous sterols	0.014864	-0.279924	0.863836	-0.324047	0.745902	0.812613	9.96318e-05
Biotin transport and metabolism	0.0437773	-0.181043	0.560808	-0.322826	0.746827	0.813093	9.7004e-05
The activation of arylsulfatases	0.214399	0.233001	0.724286	0.321698	0.747682	0.813497	9.46283e-05
Coenzyme A biosynthesis	-0.0905846	-0.211454	0.66594	-0.317527	0.750844	0.816257	8.62755e-05
Lipid particle organization	-0.0533685	0.176215	0.555759	0.317071	0.75119	0.816257	8.54016e-05
2-LTR circle formation	-0.0923308	0.216808	0.686934	0.315617	0.752293	0.816928	8.26661e-05
RUNX3 regulates NOTCH signaling	0.0287644	-0.235259	0.752414	-0.312673	0.754529	0.818064	7.73545e-05
Defects in biotin (Btn) metabolism	0.0746804	-0.154317	0.493666	-0.312594	0.754589	0.818064	7.72166e-05
Activation of NMDA receptor and postsynaptic events	-0.0263203	-0.413709	1.32464	-0.312317	0.754799	0.818064	7.67337e-05
Acyl chain remodelling of PE	0.0590828	0.330349	1.06428	0.310397	0.756259	0.819118	7.34511e-05
Glycogen breakdown (glycogenolysis)	-0.00116439	-0.350548	1.14012	-0.307466	0.758489	0.820803	6.86735e-05
Metabolism of steroids	0.00490827	0.273512	0.890719	0.307068	0.758791	0.820803	6.80467e-05
Signaling by FGFR in disease	-0.0577841	-0.51311	1.69943	-0.301931	0.762704	0.823796	6.03739e-05
Incretin synthesis, secretion, and inactivation	0.0728219	0.258185	0.856079	0.301591	0.762964	0.823796	5.98922e-05
Dectin-2 family	0.019594	0.263731	0.874711	0.301507	0.763028	0.823796	5.97744e-05
Degradation of cysteine and homocysteine	0.00274848	-0.18039	0.599781	-0.30076	0.763598	0.823882	5.87316e-05
PTK6 Expression	-0.0153907	-0.156387	0.521818	-0.299697	0.764408	0.824227	5.72748e-05
Fatty Acids bound to GPR40 (FFAR1) regulate insulin secretion	0.15668	0.173984	0.585228	0.297293	0.766243	0.825147	5.40943e-05
Free fatty acids regulate insulin secretion	0.15668	0.173984	0.585228	0.297293	0.766243	0.825147	5.40943e-05
Activation of Ca-permeable Kainate Receptor	0.0488523	0.246191	0.843036	0.292029	0.770265	0.828417	4.76518e-05
Ionotropic activity of kainate receptors	0.0488523	0.246191	0.843036	0.292029	0.770265	0.828417	4.76518e-05
Synthesis of GDP-mannose	0.105374	-0.14333	0.496395	-0.288743	0.772778	0.830589	4.3973e-05
Telomere Extension By Telomerase	-0.18074	-0.15573	0.542362	-0.287133	0.774011	0.831381	4.22616e-05
NOSTRIN mediated eNOS trafficking	0.0744816	-0.158209	0.555236	-0.28494	0.77569	0.832653	4.00222e-05
Synthesis of bile acids and bile salts	-0.026348	-0.244336	0.876646	-0.278717	0.780462	0.837241	3.42109e-05
Pausing and recovery of Tat-mediated HIV elongation	-0.0419013	0.222171	0.807512	0.275131	0.783216	0.83859	3.1203e-05
Tat-mediated HIV elongation arrest and recovery	-0.0419013	0.222171	0.807512	0.275131	0.783216	0.83859	3.1203e-05
E2F-enabled inhibition of pre-replication complex formation	-0.00909226	0.17721	0.644095	0.27513	0.783216	0.83859	3.12027e-05
Ca2+ pathway	0.0177046	0.401049	1.48377	0.270291	0.786936	0.842037	2.75048e-05
Presynaptic depolarization and calcium channel opening	0.111095	0.163991	0.62488	0.262437	0.792985	0.847969	2.23009e-05
Plasma lipoprotein assembly, remodeling, and clearance	0.0149049	0.257645	0.992838	0.259503	0.795247	0.849592	2.05867e-05
Myoclonic epilepsy of Lafora	0.0994426	-0.178419	0.688457	-0.259158	0.795514	0.849592	2.03925e-05
Phase 1 - inactivation of fast Na+ channels	0.0476875	0.150765	0.608827	0.247631	0.80442	0.858176	1.47515e-05
FGFR2b ligand binding and activation	0.0015922	0.152049	0.614498	0.247435	0.804571	0.858176	1.46685e-05
Organic cation/anion/zwitterion transport	-0.0917829	-0.213704	0.872082	-0.245051	0.806417	0.859599	1.36911e-05
Downstream signaling of activated FGFR1	-0.027104	-0.258085	1.05651	-0.24428	0.807014	0.85969	1.33875e-05
TRAF6 mediated IRF7 activation	-0.00224493	0.195035	0.801744	0.243263	0.807802	0.859984	1.29955e-05
Recruitment of NuMA to mitotic centrosomes	-0.0583985	-0.33824	1.44701	-0.233751	0.815178	0.867288	9.78121e-06
Alpha-defensins	-0.0603769	-0.115058	0.496072	-0.231939	0.816586	0.867885	9.25348e-06
Defects in vitamin and cofactor metabolism	0.115898	0.174208	0.751877	0.231698	0.816773	0.867885	9.18527e-06
Phospholipid metabolism	-0.0205871	0.626319	2.77144	0.225991	0.821209	0.871589	7.68942e-06
Synthesis of pyrophosphates in the cytosol	-0.118962	-0.186628	0.827009	-0.225666	0.821461	0.871589	7.61113e-06
Transport of nucleosides and free purine and pyrimidine bases across the plasma membrane	-0.14078	0.172754	0.767065	0.225214	0.821813	0.871589	7.50293e-06
Electric Transmission Across Gap Junctions	-0.0120004	-0.117015	0.528995	-0.221202	0.824935	0.873759	6.6007e-06
Transmission across Electrical Synapses	-0.0120004	-0.117015	0.528995	-0.221202	0.824935	0.873759	6.6007e-06
PKA-mediated phosphorylation of CREB	0.00214966	0.207814	0.945021	0.219904	0.825946	0.873759	6.32949e-06
NOTCH1 Intracellular Domain Regulates Transcription	0.00566345	0.256697	1.168	0.219774	0.826047	0.873759	6.3028e-06
Loss of Nlp from mitotic centrosomes	-0.0408898	0.285925	1.30811	0.218579	0.826978	0.873759	6.0624e-06
Loss of proteins required for interphase microtubule organization from the centrosome	-0.0408898	0.285925	1.30811	0.218579	0.826978	0.873759	6.0624e-06
SUMO is proteolytically processed	0.0132058	0.12528	0.576937	0.217147	0.828094	0.874388	5.78481e-06
Class B/2 (Secretin family receptors)	0.0677964	-0.281687	1.33655	-0.210757	0.833077	0.879098	4.67498e-06
Sphingolipid de novo biosynthesis	0.0670952	0.255416	1.23007	0.207644	0.835507	0.880968	4.20418e-06
Diseases associated with surfactant metabolism	0.0630312	-0.128517	0.620425	-0.207144	0.835897	0.880968	4.13258e-06
Signaling by FGFR3 in disease	-0.0413724	0.192939	0.951303	0.202815	0.83928	0.883425	3.55456e-06
Signaling by FGFR3 point mutants in cancer	-0.0413724	0.192939	0.951303	0.202815	0.83928	0.883425	3.55456e-06
Synthesis of bile acids and bile salts via 27-hydroxycholesterol	0.00696522	0.154358	0.770961	0.200215	0.841313	0.884345	3.24192e-06
Cobalamin (Cbl, vitamin B12) transport and metabolism	0.101871	0.173882	0.871741	0.199465	0.841899	0.884345	3.1563e-06
Calmodulin induced events	0.0430138	0.209419	1.05233	0.199006	0.842258	0.884345	3.10484e-06
CaM pathway	0.0430138	0.209419	1.05233	0.199006	0.842258	0.884345	3.10484e-06
SUMOylation of DNA damage response and repair proteins	-0.0530909	-0.221622	1.17236	-0.189039	0.850062	0.891587	2.15176e-06
VLDL assembly	-0.020095	-0.0907958	0.480803	-0.188842	0.850217	0.891587	2.13577e-06
Plasma lipoprotein assembly	0.10928	0.121807	0.649948	0.18741	0.851339	0.892207	2.02288e-06
Activation of gene expression by SREBF (SREBP)	-0.057012	-0.109197	0.604731	-0.180572	0.856704	0.897122	1.55141e-06
Constitutive Signaling by AKT1 E17K in Cancer	-0.0851581	-0.189553	1.05265	-0.180072	0.857096	0.897122	1.52105e-06
mRNA decay by 3' to 5' exoribonuclease	-0.103794	-0.143653	0.83502	-0.172035	0.86341	0.903168	1.09793e-06
Gap junction assembly	-0.0307877	-0.14014	0.838927	-0.167047	0.867333	0.906709	8.89858e-07
Negative regulation of activity of TFAP2 (AP-2) family transcription factors	-0.0422434	0.107021	0.65005	0.164635	0.869231	0.907671	8.02086e-07
Disassembly of the destruction complex and recruitment of AXIN to the membrane	-0.0141857	-0.159449	0.969266	-0.164505	0.869334	0.907671	7.97579e-07
Glycerophospholipid biosynthesis	-0.0104488	-0.296017	1.84313	-0.160605	0.872404	0.910311	6.72002e-07
Synthesis, secretion, and inactivation of Glucagon-like Peptide-1 (GLP-1)	0.0564748	0.130298	0.827393	0.15748	0.874867	0.911803	5.84009e-07
RET signaling	-0.0218452	-0.183755	1.17095	-0.156928	0.875301	0.911803	5.69557e-07
Phenylalanine and tyrosine catabolism	-0.0141027	-0.0840173	0.536077	-0.156726	0.875461	0.911803	5.64341e-07
Fibronectin matrix formation	0.125087	-0.0847229	0.55102	-0.153757	0.877802	0.913675	4.92277e-07
Cation-coupled Chloride cotransporters	-0.00531778	-0.0951222	0.623518	-0.152557	0.878747	0.914093	4.65503e-07
PPARA activates gene expression	-0.016579	0.209918	1.39221	0.150781	0.880149	0.914984	4.28152e-07
SUMOylation of DNA replication proteins	-0.0927988	0.17349	1.17255	0.14796	0.882375	0.916339	3.74119e-07
Synthesis of PG	0.00350325	0.102847	0.696103	0.147747	0.882542	0.916339	3.70302e-07
DNA Damage Reversal	-0.0764805	0.106019	0.727432	0.145744	0.884124	0.917415	3.359e-07
RNA Polymerase III Transcription Termination	-0.0166643	-0.140329	0.97756	-0.14355	0.885855	0.918645	3.01423e-07
HDR through MMEJ (alt-NHEJ)	-0.10692	0.0942766	0.660055	0.142831	0.886423	0.918667	2.90804e-07
Pyruvate metabolism and Citric Acid (TCA) cycle	-0.070121	0.122854	0.873667	0.140619	0.888171	0.919911	2.60122e-07
Acyl chain remodelling of PS	0.0653555	0.143327	1.04336	0.13737	0.890738	0.922002	2.20126e-07
Reelin signalling pathway	-0.00614856	0.093	0.703883	0.132124	0.894886	0.925725	1.6669e-07
Diseases associated with glycosylation precursor biosynthesis	-0.0859926	0.0915255	0.703112	0.130172	0.89643	0.926752	1.49877e-07
Glycogen metabolism	0.0371273	-0.131424	1.02092	-0.12873	0.897571	0.927361	1.38419e-07
Transport of vitamins, nucleosides, and related molecules	-0.0347839	0.131217	1.05516	0.124358	0.901032	0.929831	1.08144e-07
PKA activation in glucagon signalling	0.0163192	-0.106103	0.853523	-0.124312	0.901068	0.929831	1.07864e-07
Netrin-1 signaling	0.0272526	-0.145156	1.21123	-0.119842	0.904609	0.932397	8.3039e-08
Cilium Assembly	-0.0312049	0.209717	1.76098	0.119091	0.905203	0.932397	7.93948e-08
G alpha (s) signalling events	0.0457898	-0.168185	1.41246	-0.119072	0.905218	0.932397	7.93046e-08
Defective HLCS causes multiple carboxylase deficiency	0.105272	-0.0577028	0.490797	-0.11757	0.906409	0.933051	7.243e-08
Activation of the TFAP2 (AP-2) family of transcription factors	0.039452	0.0730593	0.630194	0.115931	0.907707	0.933816	6.55243e-08
PKA activation	0.00348403	0.100886	0.9117	0.110657	0.911888	0.937544	4.69891e-08
Downstream signaling of activated FGFR4	-0.0655025	-0.0989994	0.914948	-0.108202	0.913835	0.938971	4.00345e-08
Sema4D mediated inhibition of cell attachment and migration	0.082511	-0.0817613	0.775595	-0.105417	0.916045	0.940666	3.32339e-08
Regulation of lipid metabolism by Peroxisome proliferator-activated receptor alpha (PPARalpha)	-0.0250415	-0.142892	1.37824	-0.103677	0.917426	0.940775	2.95097e-08
Class C/3 (Metabotropic glutamate/pheromone receptors)	-0.0555546	0.0737806	0.711655	0.103675	0.917428	0.940775	2.95044e-08
PI3K/AKT activation	0.0158286	-0.0777495	0.753614	-0.103169	0.917829	0.940775	2.84922e-08
Pre-NOTCH Expression and Processing	-0.00879851	0.113791	1.13137	0.100578	0.919885	0.942308	2.37612e-08
Glycolysis	-0.0977905	-0.137879	1.38228	-0.0997475	0.920545	0.942409	2.23954e-08
Abacavir transmembrane transport	-0.0594818	-0.0611443	0.619777	-0.0986554	0.921412	0.942558	2.07026e-08
tRNA processing in the nucleus	-0.0901429	0.111881	1.13987	0.0981518	0.921812	0.942558	1.99598e-08
Nuclear Events (kinase and transcription factor activation)	0.0413525	-0.106874	1.11834	-0.0955653	0.923866	0.944084	1.64954e-08
Biological oxidations	0.0415421	0.0956862	1.05508	0.0906905	0.927739	0.947466	1.13516e-08
Sensing of DNA Double Strand Breaks	-0.0889582	-0.0479433	0.545803	-0.0878399	0.930004	0.949203	9.03776e-09
Ion channel transport	-0.00905027	-0.192005	2.22154	-0.0864286	0.931126	0.949771	8.05118e-09
Chylomicron clearance	-0.0475467	0.0393246	0.487184	0.080718	0.935666	0.953823	4.94321e-09
Metabolic disorders of biological oxidation enzymes	-0.00567795	-0.0627147	0.879604	-0.0712987	0.94316	0.96088	2.03958e-09
Alpha-oxidation of phytanate	-0.12013	-0.0337803	0.501047	-0.0674194	0.946248	0.963442	1.36848e-09
Plasma lipoprotein remodeling	0.0380476	-0.0510211	0.78963	-0.0646139	0.948481	0.965131	1.01063e-09
Displacement of DNA glycosylase by APEX1	-0.00491249	0.0394403	0.673747	0.0585388	0.953319	0.968519	4.99823e-10
Downstream signaling of activated FGFR3	-0.0587081	-0.0555961	0.954262	-0.0582608	0.953541	0.968519	4.83143e-10
Downregulation of SMAD2/3:SMAD4 transcriptional activity	-0.0608473	0.0626116	1.09882	0.0569806	0.954561	0.968519	4.12364e-10
Surfactant metabolism	0.0725996	-0.0566196	0.993868	-0.056969	0.95457	0.968519	4.11762e-10
Ligand-independent caspase activation via DCC	-0.0695461	0.0410057	0.722331	0.0567685	0.95473	0.968519	4.01546e-10
Glycogen storage diseases	0.106751	-0.0420563	0.749753	-0.0560935	0.955267	0.968519	3.68724e-10
Synthesis of IP3 and IP4 in the cytosol	-0.0592254	0.0605481	1.1565	0.0523544	0.958246	0.970954	2.25495e-10
VLDL clearance	0.0461337	0.0272758	0.533198	0.0511551	0.959202	0.971336	1.91163e-10
RNA Polymerase III Chain Elongation	-0.02756	0.0449774	0.901703	0.0498805	0.960218	0.97178	1.59699e-10
EGFR downregulation	0.0950242	-0.0552863	1.16118	-0.0476123	0.962025	0.973023	1.14622e-10
Calcitonin-like ligand receptors	0.0173662	-0.0241021	0.576631	-0.0417982	0.96666	0.977123	4.53167e-11
Vitamin D (calciferol) metabolism	0.00967884	-0.0235622	0.58524	-0.0402608	0.967885	0.977773	3.46994e-11
Diseases of carbohydrate metabolism	0.0748607	-0.036398	0.929447	-0.0391609	0.968762	0.978072	2.8486e-11
PTK6 promotes HIF1A stabilization	-0.136462	0.0238921	0.658329	0.0362921	0.971049	0.978515	1.65691e-11
Androgen biosynthesis	0.0820073	0.0176254	0.486218	0.0362501	0.971083	0.978515	1.6433e-11
Adrenoceptors	0.0754096	-0.0223479	0.618961	-0.0361055	0.971198	0.978515	1.59718e-11
Mitochondrial Uncoupling Proteins	-0.0462158	-0.0186187	0.543941	-0.0342293	0.972694	0.978515	1.09222e-11
The fatty acid cycling model	-0.0462158	-0.0186187	0.543941	-0.0342293	0.972694	0.978515	1.09222e-11
The proton buffering model	-0.0462158	-0.0186187	0.543941	-0.0342293	0.972694	0.978515	1.09222e-11
Post-translational modification: synthesis of GPI-anchored proteins	0.054931	0.0522936	1.5712	0.0332826	0.973449	0.978689	8.94481e-12
Formation of Fibrin Clot (Clotting Cascade)	0.203191	0.0216942	0.706017	0.0307275	0.975487	0.980151	5.06497e-12
Butyrophilin (BTN) family interactions	-0.0059242	0.0184492	0.63933	0.028857	0.976979	0.981064	3.23884e-12
Diseases of metabolism	0.0679502	-0.0236358	1.10632	-0.0213644	0.982955	0.986476	3.81204e-13
RUNX1 interacts with co-factors whose precise effect on RUNX1 targets is not known	-0.0191644	-0.0176313	0.970428	-0.0181686	0.985504	0.988444	1.20361e-13
Post NMDA receptor activation events	-0.0147353	-0.0175473	1.29851	-0.0135134	0.989218	0.991578	1.46575e-14
Regulation of cholesterol biosynthesis by SREBP (SREBF)	-0.0554471	0.00346733	0.649132	0.00534149	0.995738	0.996825	1.99588e-17
Regulation of commissural axon pathfinding by SLIT and ROBO	0.0409827	-0.00286729	0.673061	-0.00426008	0.996601	0.996825	3.99804e-18
Centrosome maturation	-0.0391927	-0.00572816	1.43966	-0.00397882	0.996825	0.996825	2.46049e-18
Recruitment of mitotic centrosome proteins and complexes	-0.0391927	-0.00572816	1.43966	-0.00397882	0.996825	0.996825	2.46049e-18
